# Supplementary material for: Impact of Freeze Storage on the Estimation of Phenotypic Antimicrobial Resistance Prevalence in Escherichia coli Collected from Faecal Samples from Healthy Humans and Chickens
Source: Antibiotics (Basel). 2022 Nov 17;11(11):1643. doi: 10.3390/antibiotics11111643 (PMC9686596; doi:10.3390/antibiotics11111643)
Supplement: Supplementary file 1 [file antibiotics-11-01643-s001.zip]

Archive with 1 entries (1 files):
- antibiotics-2011297-supplementary.xlsx
