# Supplementary material for: Impact of Freeze Storage on the Estimation of Phenotypic Antimicrobial Resistance Prevalence in Escherichia coli Collected from Faecal Samples from Healthy Humans and Chickens
Source: Antibiotics (Basel). 2022 Nov 17;11(11):1643. doi: 10.3390/antibiotics11111643 (PMC9686596; doi:10.3390/antibiotics11111643)
Supplement: Supplementary file 1 [file antibiotics-11-01643-s001.zip › antibiotics-2011297-supplementary.xlsx]

## Sheet: Table S1
Table S1: CFU/ml of E. coli in presence/ absence of antimicrobial
ID	No.Days	SampleID	LabID	Host	Temp	T20	T80	Repeat	ECC_CFU	Ab_CFU	Antibiotic
43	30	LVU_07	1206	Human	-20	1	0	1	352000	0	CIP
44	30	LVU_07	1206	Human	-20	1	0	2	308000	0	CIP
45	30	LVO_03	1210	Human	-20	1	0	1	234000	3000	CIP
46	30	LVO_03	1210	Human	-20	1	0	2	248000	0	CIP
47	30	TH_01	1214	Human	-20	1	0	1	27000	15500	CIP
48	30	TH_01	1214	Human	-20	1	0	2	25200	16200	CIP
49	30	TH_02	1215	Human	-20	1	0	1	240000	0	CIP
50	30	TH_02	1215	Human	-20	1	0	2	290000	1000	CIP
51	30	TH_03	1216	Human	-20	1	0	1	176000	12000	CIP
52	30	TH_03	1216	Human	-20	1	0	2	212000	15000	CIP
53	30	HN_02	1222	Human	-20	1	0	1	840000	13000	CIP
54	30	HN_02	1222	Human	-20	1	0	2	1400000	6000	CIP
55	30	TN_03	1227	Human	-20	1	0	1	1700000	0	CIP
56	30	TN_03	1227	Human	-20	1	0	2	1620000	0	CIP
57	30	TN_04	1228	Human	-20	1	0	1	210000	11000	CIP
58	30	TN_04	1228	Human	-20	1	0	2	230000	7000	CIP
59	30	TM-TB_01	1229	Human	-20	1	0	1	49400	15300	CIP
60	30	TM-TB_01	1229	Human	-20	1	0	2	46000	16700	CIP
61	30	TM-TB_03	1231	Human	-20	1	0	1	32600	5700	CIP
62	30	TM-TB_03	1231	Human	-20	1	0	2	28800	4400	CIP
63	30	TpCL_02	1247	Human	-20	1	0	1	38000	0	CIP
64	30	TpCL_02	1247	Human	-20	1	0	2	42200	0	CIP
151	30	K16P1_End	16END	Chicken	-20	1	0	1	128000	3000	CIP
152	30	K16P1_End	16END	Chicken	-20	1	0	2	72000	6000	CIP
153	30	K19P1_90	1990	Chicken	-20	1	0	1	4000000	800000	CIP
154	30	K19P1_90	1990	Chicken	-20	1	0	2	4000000	850000	CIP
155	30	K19P1_EndC	19EC	Chicken	-20	1	0	1	550000	0	CIP
156	30	K19P1_EndC	19EC	Chicken	-20	1	0	2	600000	0	CIP
157	30	K22P1_EndC	22EC	Chicken	-20	1	0	1	1460000	6000	CIP
158	30	K22P1_EndC	22EC	Chicken	-20	1	0	2	1220000	7000	CIP
159	30	K24P1_60	2460	Chicken	-20	1	0	1	1740000	480000	CIP
160	30	K24P1_60	2460	Chicken	-20	1	0	2	1200000	420000	CIP
161	30	K24P1_60C	2460C	Chicken	-20	1	0	1	848000	2000	CIP
162	30	K24P1_60C	2460C	Chicken	-20	1	0	2	822000	3000	CIP
163	30	K25P1_60	2560	Chicken	-20	1	0	1	22000000	1790000	CIP
164	30	K25P1_60	2560	Chicken	-20	1	0	2	24700000	1660000	CIP
165	30	K25P1_60C	2560C	Chicken	-20	1	0	1	472000	9000	CIP
166	30	K25P1_60C	2560C	Chicken	-20	1	0	2	384000	9000	CIP
167	30	K26P1_30	2630	Chicken	-20	1	0	1	10280000	110000	CIP
168	30	K26P1_30	2630	Chicken	-20	1	0	2	10200000	80000	CIP
169	30	K26P1_30C	2630C	Chicken	-20	1	0	1	102200000	7700000	CIP
170	30	K26P1_30C	2630C	Chicken	-20	1	0	2	101400000	6700000	CIP
43	30	LVU_07	1206	Human	-20	1	0	1	352000	8000	DOX
44	30	LVU_07	1206	Human	-20	1	0	2	308000	13000	DOX
45	30	LVO_03	1210	Human	-20	1	0	1	234000	17000	DOX
46	30	LVO_03	1210	Human	-20	1	0	2	248000	9000	DOX
47	30	TH_01	1214	Human	-20	1	0	1	27000	300	DOX
48	30	TH_01	1214	Human	-20	1	0	2	25200	1200	DOX
49	30	TH_02	1215	Human	-20	1	0	1	240000	25000	DOX
50	30	TH_02	1215	Human	-20	1	0	2	290000	26000	DOX
51	30	TH_03	1216	Human	-20	1	0	1	176000	0	DOX
52	30	TH_03	1216	Human	-20	1	0	2	212000	3000	DOX
53	30	HN_02	1222	Human	-20	1	0	1	840000	22000	DOX
54	30	HN_02	1222	Human	-20	1	0	2	1400000	25000	DOX
55	30	TN_03	1227	Human	-20	1	0	1	1700000	16000	DOX
56	30	TN_03	1227	Human	-20	1	0	2	1620000	13000	DOX
57	30	TN_04	1228	Human	-20	1	0	1	210000	16000	DOX
58	30	TN_04	1228	Human	-20	1	0	2	230000	12000	DOX
59	30	TM-TB_01	1229	Human	-20	1	0	1	49400	7100	DOX
60	30	TM-TB_01	1229	Human	-20	1	0	2	46000	7600	DOX
61	30	TM-TB_03	1231	Human	-20	1	0	1	32600	600	DOX
62	30	TM-TB_03	1231	Human	-20	1	0	2	28800	500	DOX
63	30	TpCL_02	1247	Human	-20	1	0	1	38000	0	DOX
64	30	TpCL_02	1247	Human	-20	1	0	2	42200	0	DOX
151	30	K16P1_End	16END	Chicken	-20	1	0	1	128000	19000	DOX
152	30	K16P1_End	16END	Chicken	-20	1	0	2	72000	16000	DOX
153	30	K19P1_90	1990	Chicken	-20	1	0	1	4000000	1550000	DOX
154	30	K19P1_90	1990	Chicken	-20	1	0	2	4000000	1370000	DOX
155	30	K19P1_EndC	19EC	Chicken	-20	1	0	1	550000	127000	DOX
156	30	K19P1_EndC	19EC	Chicken	-20	1	0	2	600000	138000	DOX
157	30	K22P1_EndC	22EC	Chicken	-20	1	0	1	1460000	233000	DOX
158	30	K22P1_EndC	22EC	Chicken	-20	1	0	2	1220000	240000	DOX
159	30	K24P1_60	2460	Chicken	-20	1	0	1	1740000	550000	DOX
160	30	K24P1_60	2460	Chicken	-20	1	0	2	1200000	630000	DOX
161	30	K24P1_60C	2460C	Chicken	-20	1	0	1	848000	165000	DOX
162	30	K24P1_60C	2460C	Chicken	-20	1	0	2	822000	143000	DOX
163	30	K25P1_60	2560	Chicken	-20	1	0	1	22000000	5460000	DOX
164	30	K25P1_60	2560	Chicken	-20	1	0	2	24700000	5660000	DOX
165	30	K25P1_60C	2560C	Chicken	-20	1	0	1	472000	38000	DOX
166	30	K25P1_60C	2560C	Chicken	-20	1	0	2	384000	49000	DOX
167	30	K26P1_30	2630	Chicken	-20	1	0	1	10280000	2550000	DOX
168	30	K26P1_30	2630	Chicken	-20	1	0	2	10200000	2800000	DOX
169	30	K26P1_30C	2630C	Chicken	-20	1	0	1	102200000	33900000	DOX
170	30	K26P1_30C	2630C	Chicken	-20	1	0	2	101400000	36900000	DOX
43	30	LVU_07	1206	Human	-20	1	0	1	352000	0	ENR
44	30	LVU_07	1206	Human	-20	1	0	2	308000	0	ENR
45	30	LVO_03	1210	Human	-20	1	0	1	234000	10000	ENR
46	30	LVO_03	1210	Human	-20	1	0	2	248000	2000	ENR
47	30	TH_01	1214	Human	-20	1	0	1	27000	14900	ENR
48	30	TH_01	1214	Human	-20	1	0	2	25200	16400	ENR
49	30	TH_02	1215	Human	-20	1	0	1	240000	1000	ENR
50	30	TH_02	1215	Human	-20	1	0	2	290000	2000	ENR
51	30	TH_03	1216	Human	-20	1	0	1	176000	16000	ENR
52	30	TH_03	1216	Human	-20	1	0	2	212000	24000	ENR
53	30	HN_02	1222	Human	-20	1	0	1	840000	103000	ENR
54	30	HN_02	1222	Human	-20	1	0	2	1400000	104000	ENR
55	30	TN_03	1227	Human	-20	1	0	1	1700000	0	ENR
56	30	TN_03	1227	Human	-20	1	0	2	1620000	0	ENR
57	30	TN_04	1228	Human	-20	1	0	1	210000	92000	ENR
58	30	TN_04	1228	Human	-20	1	0	2	230000	15000	ENR
59	30	TM-TB_01	1229	Human	-20	1	0	1	49400	14700	ENR
60	30	TM-TB_01	1229	Human	-20	1	0	2	46000	15400	ENR
61	30	TM-TB_03	1231	Human	-20	1	0	1	32600	6400	ENR
62	30	TM-TB_03	1231	Human	-20	1	0	2	28800	5600	ENR
63	30	TpCL_02	1247	Human	-20	1	0	1	38000	0	ENR
64	30	TpCL_02	1247	Human	-20	1	0	2	42200	0	ENR
151	30	K16P1_End	16END	Chicken	-20	1	0	1	128000	12000	ENR
152	30	K16P1_End	16END	Chicken	-20	1	0	2	72000	20000	ENR
153	30	K19P1_90	1990	Chicken	-20	1	0	1	4000000	930000	ENR
154	30	K19P1_90	1990	Chicken	-20	1	0	2	4000000	940000	ENR
155	30	K19P1_EndC	19EC	Chicken	-20	1	0	1	550000	1000	ENR
156	30	K19P1_EndC	19EC	Chicken	-20	1	0	2	600000	1000	ENR
157	30	K22P1_EndC	22EC	Chicken	-20	1	0	1	1460000	8000	ENR
158	30	K22P1_EndC	22EC	Chicken	-20	1	0	2	1220000	11000	ENR
159	30	K24P1_60	2460	Chicken	-20	1	0	1	1740000	640000	ENR
160	30	K24P1_60	2460	Chicken	-20	1	0	2	1200000	1150000	ENR
161	30	K24P1_60C	2460C	Chicken	-20	1	0	1	848000	4000	ENR
162	30	K24P1_60C	2460C	Chicken	-20	1	0	2	822000	4000	ENR
163	30	K25P1_60	2560	Chicken	-20	1	0	1	22000000	2060000	ENR
164	30	K25P1_60	2560	Chicken	-20	1	0	2	24700000	2080000	ENR
165	30	K25P1_60C	2560C	Chicken	-20	1	0	1	472000	9000	ENR
166	30	K25P1_60C	2560C	Chicken	-20	1	0	2	384000	9000	ENR
167	30	K26P1_30	2630	Chicken	-20	1	0	1	10280000	200000	ENR
168	30	K26P1_30	2630	Chicken	-20	1	0	2	10200000	250000	ENR
169	30	K26P1_30C	2630C	Chicken	-20	1	0	1	102200000	9900000	ENR
170	30	K26P1_30C	2630C	Chicken	-20	1	0	2	101400000	10200000	ENR
43	30	LVU_07	1206	Human	-20	1	0	1	352000	44000	FFN
44	30	LVU_07	1206	Human	-20	1	0	2	308000	60000	FFN
45	30	LVO_03	1210	Human	-20	1	0	1	234000	17000	FFN
46	30	LVO_03	1210	Human	-20	1	0	2	248000	5000	FFN
47	30	TH_01	1214	Human	-20	1	0	1	27000	600	FFN
48	30	TH_01	1214	Human	-20	1	0	2	25200	600	FFN
49	30	TH_02	1215	Human	-20	1	0	1	240000	7000	FFN
50	30	TH_02	1215	Human	-20	1	0	2	290000	6000	FFN
51	30	TH_03	1216	Human	-20	1	0	1	176000	9000	FFN
52	30	TH_03	1216	Human	-20	1	0	2	212000	4000	FFN
53	30	HN_02	1222	Human	-20	1	0	1	840000	100000	FFN
54	30	HN_02	1222	Human	-20	1	0	2	1400000	97000	FFN
55	30	TN_03	1227	Human	-20	1	0	1	1700000	1020000	FFN
56	30	TN_03	1227	Human	-20	1	0	2	1620000	1050000	FFN
57	30	TN_04	1228	Human	-20	1	0	1	210000	147000	FFN
58	30	TN_04	1228	Human	-20	1	0	2	230000	144000	FFN
59	30	TM-TB_01	1229	Human	-20	1	0	1	49400	8600	FFN
60	30	TM-TB_01	1229	Human	-20	1	0	2	46000	8500	FFN
61	30	TM-TB_03	1231	Human	-20	1	0	1	32600	4100	FFN
62	30	TM-TB_03	1231	Human	-20	1	0	2	28800	2900	FFN
63	30	TpCL_02	1247	Human	-20	1	0	1	38000	0	FFN
64	30	TpCL_02	1247	Human	-20	1	0	2	42200	100	FFN
151	30	K16P1_End	16END	Chicken	-20	1	0	1	128000	54000	FFN
152	30	K16P1_End	16END	Chicken	-20	1	0	2	72000	65000	FFN
153	30	K19P1_90	1990	Chicken	-20	1	0	1	4000000	3000000	FFN
154	30	K19P1_90	1990	Chicken	-20	1	0	2	4000000	3500000	FFN
155	30	K19P1_EndC	19EC	Chicken	-20	1	0	1	550000	201000	FFN
156	30	K19P1_EndC	19EC	Chicken	-20	1	0	2	600000	200000	FFN
157	30	K22P1_EndC	22EC	Chicken	-20	1	0	1	1460000	460000	FFN
158	30	K22P1_EndC	22EC	Chicken	-20	1	0	2	1220000	460000	FFN
159	30	K24P1_60	2460	Chicken	-20	1	0	1	1740000	800000	FFN
160	30	K24P1_60	2460	Chicken	-20	1	0	2	1200000	940000	FFN
161	30	K24P1_60C	2460C	Chicken	-20	1	0	1	848000	10000	FFN
162	30	K24P1_60C	2460C	Chicken	-20	1	0	2	822000	7000	FFN
163	30	K25P1_60	2560	Chicken	-20	1	0	1	22000000	17600000	FFN
164	30	K25P1_60	2560	Chicken	-20	1	0	2	24700000	19500000	FFN
165	30	K25P1_60C	2560C	Chicken	-20	1	0	1	472000	77000	FFN
166	30	K25P1_60C	2560C	Chicken	-20	1	0	2	384000	52000	FFN
167	30	K26P1_30	2630	Chicken	-20	1	0	1	10280000	4820000	FFN
168	30	K26P1_30	2630	Chicken	-20	1	0	2	10200000	4500000	FFN
169	30	K26P1_30C	2630C	Chicken	-20	1	0	1	102200000	56400000	FFN
170	30	K26P1_30C	2630C	Chicken	-20	1	0	2	101400000	56700000	FFN
43	30	LVU_07	1206	Human	-20	1	0	1	352000	0	GEN
44	30	LVU_07	1206	Human	-20	1	0	2	308000	0	GEN
45	30	LVO_03	1210	Human	-20	1	0	1	234000	2000	GEN
46	30	LVO_03	1210	Human	-20	1	0	2	248000	0	GEN
47	30	TH_01	1214	Human	-20	1	0	1	27000	8800	GEN
48	30	TH_01	1214	Human	-20	1	0	2	25200	7400	GEN
49	30	TH_02	1215	Human	-20	1	0	1	240000	2000	GEN
50	30	TH_02	1215	Human	-20	1	0	2	290000	4000	GEN
51	30	TH_03	1216	Human	-20	1	0	1	176000	0	GEN
52	30	TH_03	1216	Human	-20	1	0	2	212000	0	GEN
53	30	HN_02	1222	Human	-20	1	0	1	840000	121000	GEN
54	30	HN_02	1222	Human	-20	1	0	2	1400000	124000	GEN
55	30	TN_03	1227	Human	-20	1	0	1	1700000	1000	GEN
56	30	TN_03	1227	Human	-20	1	0	2	1620000	1000	GEN
57	30	TN_04	1228	Human	-20	1	0	1	210000	12000	GEN
58	30	TN_04	1228	Human	-20	1	0	2	230000	27000	GEN
59	30	TM-TB_01	1229	Human	-20	1	0	1	49400	9800	GEN
60	30	TM-TB_01	1229	Human	-20	1	0	2	46000	7500	GEN
61	30	TM-TB_03	1231	Human	-20	1	0	1	32600	2200	GEN
62	30	TM-TB_03	1231	Human	-20	1	0	2	28800	2200	GEN
63	30	TpCL_02	1247	Human	-20	1	0	1	38000	0	GEN
64	30	TpCL_02	1247	Human	-20	1	0	2	42200	0	GEN
151	30	K16P1_End	16END	Chicken	-20	1	0	1	128000	45000	GEN
152	30	K16P1_End	16END	Chicken	-20	1	0	2	72000	30000	GEN
153	30	K19P1_90	1990	Chicken	-20	1	0	1	4000000	1120000	GEN
154	30	K19P1_90	1990	Chicken	-20	1	0	2	4000000	1310000	GEN
155	30	K19P1_EndC	19EC	Chicken	-20	1	0	1	550000	4000	GEN
156	30	K19P1_EndC	19EC	Chicken	-20	1	0	2	600000	5000	GEN
157	30	K22P1_EndC	22EC	Chicken	-20	1	0	1	1460000	740000	GEN
158	30	K22P1_EndC	22EC	Chicken	-20	1	0	2	1220000	620000	GEN
159	30	K24P1_60	2460	Chicken	-20	1	0	1	1740000	560000	GEN
160	30	K24P1_60	2460	Chicken	-20	1	0	2	1200000	540000	GEN
161	30	K24P1_60C	2460C	Chicken	-20	1	0	1	848000	5000	GEN
162	30	K24P1_60C	2460C	Chicken	-20	1	0	2	822000	6000	GEN
163	30	K25P1_60	2560	Chicken	-20	1	0	1	22000000	2480000	GEN
164	30	K25P1_60	2560	Chicken	-20	1	0	2	24700000	2600000	GEN
165	30	K25P1_60C	2560C	Chicken	-20	1	0	1	472000	46000	GEN
166	30	K25P1_60C	2560C	Chicken	-20	1	0	2	384000	31000	GEN
167	30	K26P1_30	2630	Chicken	-20	1	0	1	10280000	160000	GEN
168	30	K26P1_30	2630	Chicken	-20	1	0	2	10200000	100000	GEN
169	30	K26P1_30C	2630C	Chicken	-20	1	0	1	102200000	1350000	GEN
170	30	K26P1_30C	2630C	Chicken	-20	1	0	2	101400000	1260000	GEN
211	60	LVU_07	1206	Human	-20	1	0	1	270000	0	CIP
212	60	LVU_07	1206	Human	-20	1	0	2	278000	0	CIP
213	60	LVO_03	1210	Human	-20	1	0	1	194000	900	CIP
214	60	LVO_03	1210	Human	-20	1	0	2	208000	800	CIP
215	60	TH_01	1214	Human	-20	1	0	1	20200	10300	CIP
216	60	TH_01	1214	Human	-20	1	0	2	20200	9800	CIP
217	60	TH_02	1215	Human	-20	1	0	1	762000	3500	CIP
218	60	TH_02	1215	Human	-20	1	0	2	662000	3200	CIP
219	60	TH_03	1216	Human	-20	1	0	1	340000	18000	CIP
220	60	TH_03	1216	Human	-20	1	0	2	304000	25000	CIP
221	60	HN_02	1222	Human	-20	1	0	1	760000	6300	CIP
222	60	HN_02	1222	Human	-20	1	0	2	830000	6400	CIP
223	60	TN_03	1227	Human	-20	1	0	1	1970000	0	CIP
224	60	TN_03	1227	Human	-20	1	0	2	2050000	0	CIP
225	60	TN_04	1228	Human	-20	1	0	1	238000	6000	CIP
226	60	TN_04	1228	Human	-20	1	0	2	244000	13000	CIP
227	60	TM-TB_01	1229	Human	-20	1	0	1	37800	12600	CIP
228	60	TM-TB_01	1229	Human	-20	1	0	2	37200	12300	CIP
229	60	TM-TB_03	1231	Human	-20	1	0	1	33200	4600	CIP
230	60	TM-TB_03	1231	Human	-20	1	0	2	40000	4200	CIP
231	60	TpCL_02	1247	Human	-20	1	0	1	36600	0	CIP
232	60	TpCL_02	1247	Human	-20	1	0	2	31000	0	CIP
319	60	K16P1_End	16END	Chicken	-20	1	0	1	78000	3000	CIP
320	60	K16P1_End	16END	Chicken	-20	1	0	2	86000	0	CIP
321	60	K19P1_90	1990	Chicken	-20	1	0	1	6760000	1080000	CIP
322	60	K19P1_90	1990	Chicken	-20	1	0	2	4620000	670000	CIP
323	60	K19P1_EndC	19EC	Chicken	-20	1	0	1	304000	0	CIP
324	60	K19P1_EndC	19EC	Chicken	-20	1	0	2	294000	3000	CIP
325	60	K22P1_EndC	22EC	Chicken	-20	1	0	1	960000	4000	CIP
326	60	K22P1_EndC	22EC	Chicken	-20	1	0	2	1000000	3000	CIP
327	60	K24P1_60	2460	Chicken	-20	1	0	1	1140000	350000	CIP
328	60	K24P1_60	2460	Chicken	-20	1	0	2	1080000	390000	CIP
329	60	K24P1_60C	2460C	Chicken	-20	1	0	1	822000	1000	CIP
330	60	K24P1_60C	2460C	Chicken	-20	1	0	2	852000	3000	CIP
331	60	K25P1_60	2560	Chicken	-20	1	0	1	21300000	1550000	CIP
332	60	K25P1_60	2560	Chicken	-20	1	0	2	24000000	1820000	CIP
333	60	K25P1_60C	2560C	Chicken	-20	1	0	1	416000	10000	CIP
334	60	K25P1_60C	2560C	Chicken	-20	1	0	2	412000	9000	CIP
335	60	K26P1_30	2630	Chicken	-20	1	0	1	5000000	50000	CIP
336	60	K26P1_30	2630	Chicken	-20	1	0	2	4140000	80000	CIP
337	60	K26P1_30C	2630C	Chicken	-20	1	0	1	76000000	6600000	CIP
338	60	K26P1_30C	2630C	Chicken	-20	1	0	2	73400000	6600000	CIP
211	60	LVU_07	1206	Human	-20	1	0	1	270000	9700	DOX
212	60	LVU_07	1206	Human	-20	1	0	2	278000	13000	DOX
213	60	LVO_03	1210	Human	-20	1	0	1	194000	21800	DOX
214	60	LVO_03	1210	Human	-20	1	0	2	208000	13900	DOX
215	60	TH_01	1214	Human	-20	1	0	1	20200	800	DOX
216	60	TH_01	1214	Human	-20	1	0	2	20200	2000	DOX
217	60	TH_02	1215	Human	-20	1	0	1	762000	65000	DOX
218	60	TH_02	1215	Human	-20	1	0	2	662000	70000	DOX
219	60	TH_03	1216	Human	-20	1	0	1	340000	15000	DOX
220	60	TH_03	1216	Human	-20	1	0	2	304000	3000	DOX
221	60	HN_02	1222	Human	-20	1	0	1	760000	76000	DOX
222	60	HN_02	1222	Human	-20	1	0	2	830000	140000	DOX
223	60	TN_03	1227	Human	-20	1	0	1	1970000	157000	DOX
224	60	TN_03	1227	Human	-20	1	0	2	2050000	157000	DOX
225	60	TN_04	1228	Human	-20	1	0	1	238000	16000	DOX
226	60	TN_04	1228	Human	-20	1	0	2	244000	28000	DOX
227	60	TM-TB_01	1229	Human	-20	1	0	1	37800	9200	DOX
228	60	TM-TB_01	1229	Human	-20	1	0	2	37200	6600	DOX
229	60	TM-TB_03	1231	Human	-20	1	0	1	33200	2900	DOX
230	60	TM-TB_03	1231	Human	-20	1	0	2	40000	3000	DOX
231	60	TpCL_02	1247	Human	-20	1	0	1	36600	0	DOX
232	60	TpCL_02	1247	Human	-20	1	0	2	31000	0	DOX
319	60	K16P1_End	16END	Chicken	-20	1	0	1	78000	4000	DOX
320	60	K16P1_End	16END	Chicken	-20	1	0	2	86000	4000	DOX
321	60	K19P1_90	1990	Chicken	-20	1	0	1	6760000	1940000	DOX
322	60	K19P1_90	1990	Chicken	-20	1	0	2	4620000	1200000	DOX
323	60	K19P1_EndC	19EC	Chicken	-20	1	0	1	304000	30000	DOX
324	60	K19P1_EndC	19EC	Chicken	-20	1	0	2	294000	42000	DOX
325	60	K22P1_EndC	22EC	Chicken	-20	1	0	1	960000	66000	DOX
326	60	K22P1_EndC	22EC	Chicken	-20	1	0	2	1000000	98000	DOX
327	60	K24P1_60	2460	Chicken	-20	1	0	1	1140000	330000	DOX
328	60	K24P1_60	2460	Chicken	-20	1	0	2	1080000	340000	DOX
329	60	K24P1_60C	2460C	Chicken	-20	1	0	1	822000	28000	DOX
330	60	K24P1_60C	2460C	Chicken	-20	1	0	2	852000	58000	DOX
331	60	K25P1_60	2560	Chicken	-20	1	0	1	21300000	3730000	DOX
332	60	K25P1_60	2560	Chicken	-20	1	0	2	24000000	3790000	DOX
333	60	K25P1_60C	2560C	Chicken	-20	1	0	1	416000	11000	DOX
334	60	K25P1_60C	2560C	Chicken	-20	1	0	2	412000	20000	DOX
335	60	K26P1_30	2630	Chicken	-20	1	0	1	5000000	1020000	DOX
336	60	K26P1_30	2630	Chicken	-20	1	0	2	4140000	1040000	DOX
337	60	K26P1_30C	2630C	Chicken	-20	1	0	1	76000000	13000000	DOX
338	60	K26P1_30C	2630C	Chicken	-20	1	0	2	73400000	13300000	DOX
211	60	LVU_07	1206	Human	-20	1	0	1	270000	0	ENR
212	60	LVU_07	1206	Human	-20	1	0	2	278000	0	ENR
213	60	LVO_03	1210	Human	-20	1	0	1	194000	5100	ENR
214	60	LVO_03	1210	Human	-20	1	0	2	208000	5000	ENR
215	60	TH_01	1214	Human	-20	1	0	1	20200	11300	ENR
216	60	TH_01	1214	Human	-20	1	0	2	20200	13900	ENR
217	60	TH_02	1215	Human	-20	1	0	1	762000	6000	ENR
218	60	TH_02	1215	Human	-20	1	0	2	662000	3200	ENR
219	60	TH_03	1216	Human	-20	1	0	1	340000	19000	ENR
220	60	TH_03	1216	Human	-20	1	0	2	304000	20000	ENR
221	60	HN_02	1222	Human	-20	1	0	1	760000	7600	ENR
222	60	HN_02	1222	Human	-20	1	0	2	830000	9100	ENR
223	60	TN_03	1227	Human	-20	1	0	1	1970000	0	ENR
224	60	TN_03	1227	Human	-20	1	0	2	2050000	0	ENR
225	60	TN_04	1228	Human	-20	1	0	1	238000	16000	ENR
226	60	TN_04	1228	Human	-20	1	0	2	244000	12000	ENR
227	60	TM-TB_01	1229	Human	-20	1	0	1	37800	14700	ENR
228	60	TM-TB_01	1229	Human	-20	1	0	2	37200	16000	ENR
229	60	TM-TB_03	1231	Human	-20	1	0	1	33200	7800	ENR
230	60	TM-TB_03	1231	Human	-20	1	0	2	40000	5800	ENR
231	60	TpCL_02	1247	Human	-20	1	0	1	36600	0	ENR
232	60	TpCL_02	1247	Human	-20	1	0	2	31000	0	ENR
319	60	K16P1_End	16END	Chicken	-20	1	0	1	78000	17000	ENR
320	60	K16P1_End	16END	Chicken	-20	1	0	2	86000	22000	ENR
321	60	K19P1_90	1990	Chicken	-20	1	0	1	6760000	2040000	ENR
322	60	K19P1_90	1990	Chicken	-20	1	0	2	4620000	1410000	ENR
323	60	K19P1_EndC	19EC	Chicken	-20	1	0	1	304000	1000	ENR
324	60	K19P1_EndC	19EC	Chicken	-20	1	0	2	294000	2000	ENR
325	60	K22P1_EndC	22EC	Chicken	-20	1	0	1	960000	4000	ENR
326	60	K22P1_EndC	22EC	Chicken	-20	1	0	2	1000000	4000	ENR
327	60	K24P1_60	2460	Chicken	-20	1	0	1	1140000	540000	ENR
328	60	K24P1_60	2460	Chicken	-20	1	0	2	1080000	630000	ENR
329	60	K24P1_60C	2460C	Chicken	-20	1	0	1	822000	7000	ENR
330	60	K24P1_60C	2460C	Chicken	-20	1	0	2	852000	3000	ENR
331	60	K25P1_60	2560	Chicken	-20	1	0	1	21300000	2870000	ENR
332	60	K25P1_60	2560	Chicken	-20	1	0	2	24000000	2120000	ENR
333	60	K25P1_60C	2560C	Chicken	-20	1	0	1	416000	15000	ENR
334	60	K25P1_60C	2560C	Chicken	-20	1	0	2	412000	23000	ENR
335	60	K26P1_30	2630	Chicken	-20	1	0	1	5000000	260000	ENR
336	60	K26P1_30	2630	Chicken	-20	1	0	2	4140000	160000	ENR
337	60	K26P1_30C	2630C	Chicken	-20	1	0	1	76000000	8600000	ENR
338	60	K26P1_30C	2630C	Chicken	-20	1	0	2	73400000	6600000	ENR
211	60	LVU_07	1206	Human	-20	1	0	1	270000	39000	FFN
212	60	LVU_07	1206	Human	-20	1	0	2	278000	36000	FFN
213	60	LVO_03	1210	Human	-20	1	0	1	194000	9800	FFN
214	60	LVO_03	1210	Human	-20	1	0	2	208000	10500	FFN
215	60	TH_01	1214	Human	-20	1	0	1	20200	300	FFN
216	60	TH_01	1214	Human	-20	1	0	2	20200	400	FFN
217	60	TH_02	1215	Human	-20	1	0	1	762000	17200	FFN
218	60	TH_02	1215	Human	-20	1	0	2	662000	16600	FFN
219	60	TH_03	1216	Human	-20	1	0	1	340000	22000	FFN
220	60	TH_03	1216	Human	-20	1	0	2	304000	12000	FFN
221	60	HN_02	1222	Human	-20	1	0	1	760000	120000	FFN
222	60	HN_02	1222	Human	-20	1	0	2	830000	125000	FFN
223	60	TN_03	1227	Human	-20	1	0	1	1970000	960000	FFN
224	60	TN_03	1227	Human	-20	1	0	2	2050000	1230000	FFN
225	60	TN_04	1228	Human	-20	1	0	1	238000	120000	FFN
226	60	TN_04	1228	Human	-20	1	0	2	244000	114000	FFN
227	60	TM-TB_01	1229	Human	-20	1	0	1	37800	7700	FFN
228	60	TM-TB_01	1229	Human	-20	1	0	2	37200	6800	FFN
229	60	TM-TB_03	1231	Human	-20	1	0	1	33200	5000	FFN
230	60	TM-TB_03	1231	Human	-20	1	0	2	40000	6700	FFN
231	60	TpCL_02	1247	Human	-20	1	0	1	36600	0	FFN
232	60	TpCL_02	1247	Human	-20	1	0	2	31000	0	FFN
319	60	K16P1_End	16END	Chicken	-20	1	0	1	78000	54000	FFN
320	60	K16P1_End	16END	Chicken	-20	1	0	2	86000	66000	FFN
321	60	K19P1_90	1990	Chicken	-20	1	0	1	6760000	4660000	FFN
322	60	K19P1_90	1990	Chicken	-20	1	0	2	4620000	3660000	FFN
323	60	K19P1_EndC	19EC	Chicken	-20	1	0	1	304000	145000	FFN
324	60	K19P1_EndC	19EC	Chicken	-20	1	0	2	294000	110000	FFN
325	60	K22P1_EndC	22EC	Chicken	-20	1	0	1	960000	270000	FFN
326	60	K22P1_EndC	22EC	Chicken	-20	1	0	2	1000000	280000	FFN
327	60	K24P1_60	2460	Chicken	-20	1	0	1	1140000	740000	FFN
328	60	K24P1_60	2460	Chicken	-20	1	0	2	1080000	790000	FFN
329	60	K24P1_60C	2460C	Chicken	-20	1	0	1	822000	6000	FFN
330	60	K24P1_60C	2460C	Chicken	-20	1	0	2	852000	19000	FFN
331	60	K25P1_60	2560	Chicken	-20	1	0	1	21300000	17300000	FFN
332	60	K25P1_60	2560	Chicken	-20	1	0	2	24000000	16700000	FFN
333	60	K25P1_60C	2560C	Chicken	-20	1	0	1	416000	68000	FFN
334	60	K25P1_60C	2560C	Chicken	-20	1	0	2	412000	80000	FFN
335	60	K26P1_30	2630	Chicken	-20	1	0	1	5000000	2530000	FFN
336	60	K26P1_30	2630	Chicken	-20	1	0	2	4140000	2720000	FFN
337	60	K26P1_30C	2630C	Chicken	-20	1	0	1	76000000	38600000	FFN
338	60	K26P1_30C	2630C	Chicken	-20	1	0	2	73400000	40700000	FFN
211	60	LVU_07	1206	Human	-20	1	0	1	270000	1900	GEN
212	60	LVU_07	1206	Human	-20	1	0	2	278000	2900	GEN
213	60	LVO_03	1210	Human	-20	1	0	1	194000	2100	GEN
214	60	LVO_03	1210	Human	-20	1	0	2	208000	2300	GEN
215	60	TH_01	1214	Human	-20	1	0	1	20200	6800	GEN
216	60	TH_01	1214	Human	-20	1	0	2	20200	7000	GEN
217	60	TH_02	1215	Human	-20	1	0	1	762000	4900	GEN
218	60	TH_02	1215	Human	-20	1	0	2	662000	4600	GEN
219	60	TH_03	1216	Human	-20	1	0	1	340000	0	GEN
220	60	TH_03	1216	Human	-20	1	0	2	304000	0	GEN
221	60	HN_02	1222	Human	-20	1	0	1	760000	133000	GEN
222	60	HN_02	1222	Human	-20	1	0	2	830000	100000	GEN
223	60	TN_03	1227	Human	-20	1	0	1	1970000	0	GEN
224	60	TN_03	1227	Human	-20	1	0	2	2050000	0	GEN
225	60	TN_04	1228	Human	-20	1	0	1	238000	16000	GEN
226	60	TN_04	1228	Human	-20	1	0	2	244000	29000	GEN
227	60	TM-TB_01	1229	Human	-20	1	0	1	37800	7900	GEN
228	60	TM-TB_01	1229	Human	-20	1	0	2	37200	6600	GEN
229	60	TM-TB_03	1231	Human	-20	1	0	1	33200	2600	GEN
230	60	TM-TB_03	1231	Human	-20	1	0	2	40000	1600	GEN
231	60	TpCL_02	1247	Human	-20	1	0	1	36600	0	GEN
232	60	TpCL_02	1247	Human	-20	1	0	2	31000	0	GEN
319	60	K16P1_End	16END	Chicken	-20	1	0	1	78000	54000	GEN
320	60	K16P1_End	16END	Chicken	-20	1	0	2	86000	54000	GEN
321	60	K19P1_90	1990	Chicken	-20	1	0	1	6760000	1870000	GEN
322	60	K19P1_90	1990	Chicken	-20	1	0	2	4620000	1410000	GEN
323	60	K19P1_EndC	19EC	Chicken	-20	1	0	1	304000	1000	GEN
324	60	K19P1_EndC	19EC	Chicken	-20	1	0	2	294000	3000	GEN
325	60	K22P1_EndC	22EC	Chicken	-20	1	0	1	960000	390000	GEN
326	60	K22P1_EndC	22EC	Chicken	-20	1	0	2	1000000	620000	GEN
327	60	K24P1_60	2460	Chicken	-20	1	0	1	1140000	440000	GEN
328	60	K24P1_60	2460	Chicken	-20	1	0	2	1080000	400000	GEN
329	60	K24P1_60C	2460C	Chicken	-20	1	0	1	822000	9000	GEN
330	60	K24P1_60C	2460C	Chicken	-20	1	0	2	852000	4000	GEN
331	60	K25P1_60	2560	Chicken	-20	1	0	1	21300000	1930000	GEN
332	60	K25P1_60	2560	Chicken	-20	1	0	2	24000000	2320000	GEN
333	60	K25P1_60C	2560C	Chicken	-20	1	0	1	416000	45000	GEN
334	60	K25P1_60C	2560C	Chicken	-20	1	0	2	412000	43000	GEN
335	60	K26P1_30	2630	Chicken	-20	1	0	1	5000000	130000	GEN
336	60	K26P1_30	2630	Chicken	-20	1	0	2	4140000	150000	GEN
337	60	K26P1_30C	2630C	Chicken	-20	1	0	1	76000000	1010000	GEN
338	60	K26P1_30C	2630C	Chicken	-20	1	0	2	73400000	1070000	GEN
379	90	LVU_07	1206	Human	-20	1	0	1	280000	0	CIP
380	90	LVU_07	1206	Human	-20	1	0	2	338000	0	CIP
381	90	LVO_03	1210	Human	-20	1	0	1	212000	5200	CIP
382	90	LVO_03	1210	Human	-20	1	0	2	212000	2600	CIP
383	90	TH_01	1214	Human	-20	1	0	1	21600	10700	CIP
384	90	TH_01	1214	Human	-20	1	0	2	21000	12600	CIP
385	90	TH_02	1215	Human	-20	1	0	1	396000	4100	CIP
386	90	TH_02	1215	Human	-20	1	0	2	502000	2900	CIP
387	90	TH_03	1216	Human	-20	1	0	1	136000	17000	CIP
388	90	TH_03	1216	Human	-20	1	0	2	242000	16000	CIP
389	90	HN_02	1222	Human	-20	1	0	1	430000	5000	CIP
390	90	HN_02	1222	Human	-20	1	0	2	620000	5800	CIP
391	90	TN_03	1227	Human	-20	1	0	1	1560000	0	CIP
392	90	TN_03	1227	Human	-20	1	0	2	1640000	0	CIP
393	90	TN_04	1228	Human	-20	1	0	1	172000	17000	CIP
394	90	TN_04	1228	Human	-20	1	0	2	168000	13000	CIP
395	90	TM-TB_01	1229	Human	-20	1	0	1	35800	12800	CIP
396	90	TM-TB_01	1229	Human	-20	1	0	2	29400	11300	CIP
397	90	TM-TB_03	1231	Human	-20	1	0	1	29200	3800	CIP
398	90	TM-TB_03	1231	Human	-20	1	0	2	30400	4300	CIP
399	90	TpCL_02	1247	Human	-20	1	0	1	31000	0	CIP
400	90	TpCL_02	1247	Human	-20	1	0	2	30400	0	CIP
485	90	K16P1_End	16END	Chicken	-20	1	0	1	70000	3000	CIP
486	90	K16P1_End	16END	Chicken	-20	1	0	2	50000	3000	CIP
487	90	K19P1_90	1990	Chicken	-20	1	0	1	3760000	530000	CIP
488	90	K19P1_90	1990	Chicken	-20	1	0	2	3760000	420000	CIP
489	90	K19P1_EndC	19EC	Chicken	-20	1	0	1	374000	0	CIP
490	90	K19P1_EndC	19EC	Chicken	-20	1	0	2	410000	0	CIP
491	90	K22P1_EndC	22EC	Chicken	-20	1	0	1	360000	4000	CIP
492	90	K22P1_EndC	22EC	Chicken	-20	1	0	2	520000	3000	CIP
493	90	K24P1_60	2460	Chicken	-20	1	0	1	820000	130000	CIP
494	90	K24P1_60	2460	Chicken	-20	1	0	2	1000000	340000	CIP
495	90	K24P1_60C	2460C	Chicken	-20	1	0	1	750000	0	CIP
496	90	K24P1_60C	2460C	Chicken	-20	1	0	2	790000	7000	CIP
497	90	K25P1_60	2560	Chicken	-20	1	0	1	18200000	1000000	CIP
498	90	K25P1_60	2560	Chicken	-20	1	0	2	22200000	1500000	CIP
499	90	K25P1_60C	2560C	Chicken	-20	1	0	1	368000	6000	CIP
500	90	K25P1_60C	2560C	Chicken	-20	1	0	2	340000	3000	CIP
501	90	K26P1_30	2630	Chicken	-20	1	0	1	8140000	60000	CIP
502	90	K26P1_30	2630	Chicken	-20	1	0	2	8680000	60000	CIP
503	90	K26P1_30C	2630C	Chicken	-20	1	0	1	65400000	4600000	CIP
504	90	K26P1_30C	2630C	Chicken	-20	1	0	2	65400000	5500000	CIP
379	90	LVU_07	1206	Human	-20	1	0	1	280000	37000	DOX
380	90	LVU_07	1206	Human	-20	1	0	2	338000	36300	DOX
381	90	LVO_03	1210	Human	-20	1	0	1	212000	37000	DOX
382	90	LVO_03	1210	Human	-20	1	0	2	212000	39300	DOX
383	90	TH_01	1214	Human	-20	1	0	1	21600	3300	DOX
384	90	TH_01	1214	Human	-20	1	0	2	21000	5200	DOX
385	90	TH_02	1215	Human	-20	1	0	1	396000	78700	DOX
386	90	TH_02	1215	Human	-20	1	0	2	502000	79000	DOX
387	90	TH_03	1216	Human	-20	1	0	1	136000	7000	DOX
388	90	TH_03	1216	Human	-20	1	0	2	242000	10000	DOX
389	90	HN_02	1222	Human	-20	1	0	1	430000	70000	DOX
390	90	HN_02	1222	Human	-20	1	0	2	620000	85000	DOX
391	90	TN_03	1227	Human	-20	1	0	1	1560000	137000	DOX
392	90	TN_03	1227	Human	-20	1	0	2	1640000	146000	DOX
393	90	TN_04	1228	Human	-20	1	0	1	172000	19000	DOX
394	90	TN_04	1228	Human	-20	1	0	2	168000	20000	DOX
395	90	TM-TB_01	1229	Human	-20	1	0	1	35800	2500	DOX
396	90	TM-TB_01	1229	Human	-20	1	0	2	29400	3000	DOX
397	90	TM-TB_03	1231	Human	-20	1	0	1	29200	3700	DOX
398	90	TM-TB_03	1231	Human	-20	1	0	2	30400	5400	DOX
399	90	TpCL_02	1247	Human	-20	1	0	1	31000	0	DOX
400	90	TpCL_02	1247	Human	-20	1	0	2	30400	0	DOX
485	90	K16P1_End	16END	Chicken	-20	1	0	1	70000	8000	DOX
486	90	K16P1_End	16END	Chicken	-20	1	0	2	50000	6000	DOX
487	90	K19P1_90	1990	Chicken	-20	1	0	1	3760000	1010000	DOX
488	90	K19P1_90	1990	Chicken	-20	1	0	2	3760000	1100000	DOX
489	90	K19P1_EndC	19EC	Chicken	-20	1	0	1	374000	61000	DOX
490	90	K19P1_EndC	19EC	Chicken	-20	1	0	2	410000	68000	DOX
491	90	K22P1_EndC	22EC	Chicken	-20	1	0	1	360000	20000	DOX
492	90	K22P1_EndC	22EC	Chicken	-20	1	0	2	520000	30000	DOX
493	90	K24P1_60	2460	Chicken	-20	1	0	1	820000	270000	DOX
494	90	K24P1_60	2460	Chicken	-20	1	0	2	1000000	260000	DOX
495	90	K24P1_60C	2460C	Chicken	-20	1	0	1	750000	39000	DOX
496	90	K24P1_60C	2460C	Chicken	-20	1	0	2	790000	40000	DOX
497	90	K25P1_60	2560	Chicken	-20	1	0	1	18200000	2100000	DOX
498	90	K25P1_60	2560	Chicken	-20	1	0	2	22200000	3100000	DOX
499	90	K25P1_60C	2560C	Chicken	-20	1	0	1	368000	41000	DOX
500	90	K25P1_60C	2560C	Chicken	-20	1	0	2	340000	20000	DOX
501	90	K26P1_30	2630	Chicken	-20	1	0	1	8140000	2160000	DOX
502	90	K26P1_30	2630	Chicken	-20	1	0	2	8680000	2200000	DOX
503	90	K26P1_30C	2630C	Chicken	-20	1	0	1	65400000	14800000	DOX
504	90	K26P1_30C	2630C	Chicken	-20	1	0	2	65400000	18300000	DOX
379	90	LVU_07	1206	Human	-20	1	0	1	280000	0	ENR
380	90	LVU_07	1206	Human	-20	1	0	2	338000	0	ENR
381	90	LVO_03	1210	Human	-20	1	0	1	212000	5500	ENR
382	90	LVO_03	1210	Human	-20	1	0	2	212000	4600	ENR
383	90	TH_01	1214	Human	-20	1	0	1	21600	11000	ENR
384	90	TH_01	1214	Human	-20	1	0	2	21000	11100	ENR
385	90	TH_02	1215	Human	-20	1	0	1	396000	3300	ENR
386	90	TH_02	1215	Human	-20	1	0	2	502000	3100	ENR
387	90	TH_03	1216	Human	-20	1	0	1	136000	15000	ENR
388	90	TH_03	1216	Human	-20	1	0	2	242000	8000	ENR
389	90	HN_02	1222	Human	-20	1	0	1	430000	4600	ENR
390	90	HN_02	1222	Human	-20	1	0	2	620000	6600	ENR
391	90	TN_03	1227	Human	-20	1	0	1	1560000	0	ENR
392	90	TN_03	1227	Human	-20	1	0	2	1640000	0	ENR
393	90	TN_04	1228	Human	-20	1	0	1	172000	22000	ENR
394	90	TN_04	1228	Human	-20	1	0	2	168000	24000	ENR
395	90	TM-TB_01	1229	Human	-20	1	0	1	35800	12700	ENR
396	90	TM-TB_01	1229	Human	-20	1	0	2	29400	16200	ENR
397	90	TM-TB_03	1231	Human	-20	1	0	1	29200	5200	ENR
398	90	TM-TB_03	1231	Human	-20	1	0	2	30400	4800	ENR
399	90	TpCL_02	1247	Human	-20	1	0	1	31000	0	ENR
400	90	TpCL_02	1247	Human	-20	1	0	2	30400	0	ENR
485	90	K16P1_End	16END	Chicken	-20	1	0	1	70000	11000	ENR
486	90	K16P1_End	16END	Chicken	-20	1	0	2	50000	6000	ENR
487	90	K19P1_90	1990	Chicken	-20	1	0	1	3760000	1260000	ENR
488	90	K19P1_90	1990	Chicken	-20	1	0	2	3760000	1090000	ENR
489	90	K19P1_EndC	19EC	Chicken	-20	1	0	1	374000	2000	ENR
490	90	K19P1_EndC	19EC	Chicken	-20	1	0	2	410000	3000	ENR
491	90	K22P1_EndC	22EC	Chicken	-20	1	0	1	360000	3000	ENR
492	90	K22P1_EndC	22EC	Chicken	-20	1	0	2	520000	7000	ENR
493	90	K24P1_60	2460	Chicken	-20	1	0	1	820000	430000	ENR
494	90	K24P1_60	2460	Chicken	-20	1	0	2	1000000	500000	ENR
495	90	K24P1_60C	2460C	Chicken	-20	1	0	1	750000	2000	ENR
496	90	K24P1_60C	2460C	Chicken	-20	1	0	2	790000	5000	ENR
497	90	K25P1_60	2560	Chicken	-20	1	0	1	18200000	3600000	ENR
498	90	K25P1_60	2560	Chicken	-20	1	0	2	22200000	4000000	ENR
499	90	K25P1_60C	2560C	Chicken	-20	1	0	1	368000	22000	ENR
500	90	K25P1_60C	2560C	Chicken	-20	1	0	2	340000	17000	ENR
501	90	K26P1_30	2630	Chicken	-20	1	0	1	8140000	170000	ENR
502	90	K26P1_30	2630	Chicken	-20	1	0	2	8680000	230000	ENR
503	90	K26P1_30C	2630C	Chicken	-20	1	0	1	65400000	5200000	ENR
504	90	K26P1_30C	2630C	Chicken	-20	1	0	2	65400000	5000000	ENR
379	90	LVU_07	1206	Human	-20	1	0	1	280000	34000	FFN
380	90	LVU_07	1206	Human	-20	1	0	2	338000	42000	FFN
381	90	LVO_03	1210	Human	-20	1	0	1	212000	6900	FFN
382	90	LVO_03	1210	Human	-20	1	0	2	212000	7700	FFN
383	90	TH_01	1214	Human	-20	1	0	1	21600	600	FFN
384	90	TH_01	1214	Human	-20	1	0	2	21000	800	FFN
385	90	TH_02	1215	Human	-20	1	0	1	396000	19500	FFN
386	90	TH_02	1215	Human	-20	1	0	2	502000	20300	FFN
387	90	TH_03	1216	Human	-20	1	0	1	136000	11000	FFN
388	90	TH_03	1216	Human	-20	1	0	2	242000	11000	FFN
389	90	HN_02	1222	Human	-20	1	0	1	430000	90000	FFN
390	90	HN_02	1222	Human	-20	1	0	2	620000	95000	FFN
391	90	TN_03	1227	Human	-20	1	0	1	1560000	730000	FFN
392	90	TN_03	1227	Human	-20	1	0	2	1640000	1320000	FFN
393	90	TN_04	1228	Human	-20	1	0	1	172000	77000	FFN
394	90	TN_04	1228	Human	-20	1	0	2	168000	70000	FFN
395	90	TM-TB_01	1229	Human	-20	1	0	1	35800	7600	FFN
396	90	TM-TB_01	1229	Human	-20	1	0	2	29400	8100	FFN
397	90	TM-TB_03	1231	Human	-20	1	0	1	29200	4400	FFN
398	90	TM-TB_03	1231	Human	-20	1	0	2	30400	4200	FFN
399	90	TpCL_02	1247	Human	-20	1	0	1	31000	0	FFN
400	90	TpCL_02	1247	Human	-20	1	0	2	30400	0	FFN
485	90	K16P1_End	16END	Chicken	-20	1	0	1	70000	36000	FFN
486	90	K16P1_End	16END	Chicken	-20	1	0	2	50000	36000	FFN
487	90	K19P1_90	1990	Chicken	-20	1	0	1	3760000	3740000	FFN
488	90	K19P1_90	1990	Chicken	-20	1	0	2	3760000	2940000	FFN
489	90	K19P1_EndC	19EC	Chicken	-20	1	0	1	374000	145000	FFN
490	90	K19P1_EndC	19EC	Chicken	-20	1	0	2	410000	108000	FFN
491	90	K22P1_EndC	22EC	Chicken	-20	1	0	1	360000	140000	FFN
492	90	K22P1_EndC	22EC	Chicken	-20	1	0	2	520000	250000	FFN
493	90	K24P1_60	2460	Chicken	-20	1	0	1	820000	680000	FFN
494	90	K24P1_60	2460	Chicken	-20	1	0	2	1000000	570000	FFN
495	90	K24P1_60C	2460C	Chicken	-20	1	0	1	750000	7000	FFN
496	90	K24P1_60C	2460C	Chicken	-20	1	0	2	790000	11000	FFN
497	90	K25P1_60	2560	Chicken	-20	1	0	1	18200000	14800000	FFN
498	90	K25P1_60	2560	Chicken	-20	1	0	2	22200000	20200000	FFN
499	90	K25P1_60C	2560C	Chicken	-20	1	0	1	368000	36000	FFN
500	90	K25P1_60C	2560C	Chicken	-20	1	0	2	340000	56000	FFN
501	90	K26P1_30	2630	Chicken	-20	1	0	1	8140000	3960000	FFN
502	90	K26P1_30	2630	Chicken	-20	1	0	2	8680000	4200000	FFN
503	90	K26P1_30C	2630C	Chicken	-20	1	0	1	65400000	27500000	FFN
504	90	K26P1_30C	2630C	Chicken	-20	1	0	2	65400000	26600000	FFN
379	90	LVU_07	1206	Human	-20	1	0	1	280000	3000	GEN
380	90	LVU_07	1206	Human	-20	1	0	2	338000	2400	GEN
381	90	LVO_03	1210	Human	-20	1	0	1	212000	1600	GEN
382	90	LVO_03	1210	Human	-20	1	0	2	212000	1900	GEN
383	90	TH_01	1214	Human	-20	1	0	1	21600	7500	GEN
384	90	TH_01	1214	Human	-20	1	0	2	21000	8400	GEN
385	90	TH_02	1215	Human	-20	1	0	1	396000	4400	GEN
386	90	TH_02	1215	Human	-20	1	0	2	502000	5200	GEN
387	90	TH_03	1216	Human	-20	1	0	1	136000	0	GEN
388	90	TH_03	1216	Human	-20	1	0	2	242000	0	GEN
389	90	HN_02	1222	Human	-20	1	0	1	430000	68000	GEN
390	90	HN_02	1222	Human	-20	1	0	2	620000	91000	GEN
391	90	TN_03	1227	Human	-20	1	0	1	1560000	0	GEN
392	90	TN_03	1227	Human	-20	1	0	2	1640000	0	GEN
393	90	TN_04	1228	Human	-20	1	0	1	172000	20000	GEN
394	90	TN_04	1228	Human	-20	1	0	2	168000	16000	GEN
395	90	TM-TB_01	1229	Human	-20	1	0	1	35800	8800	GEN
396	90	TM-TB_01	1229	Human	-20	1	0	2	29400	9500	GEN
397	90	TM-TB_03	1231	Human	-20	1	0	1	29200	4600	GEN
398	90	TM-TB_03	1231	Human	-20	1	0	2	30400	3700	GEN
399	90	TpCL_02	1247	Human	-20	1	0	1	31000	0	GEN
400	90	TpCL_02	1247	Human	-20	1	0	2	30400	0	GEN
485	90	K16P1_End	16END	Chicken	-20	1	0	1	70000	24000	GEN
486	90	K16P1_End	16END	Chicken	-20	1	0	2	50000	36000	GEN
487	90	K19P1_90	1990	Chicken	-20	1	0	1	3760000	1050000	GEN
488	90	K19P1_90	1990	Chicken	-20	1	0	2	3760000	1050000	GEN
489	90	K19P1_EndC	19EC	Chicken	-20	1	0	1	374000	1000	GEN
490	90	K19P1_EndC	19EC	Chicken	-20	1	0	2	410000	5000	GEN
491	90	K22P1_EndC	22EC	Chicken	-20	1	0	1	360000	190000	GEN
492	90	K22P1_EndC	22EC	Chicken	-20	1	0	2	520000	260000	GEN
493	90	K24P1_60	2460	Chicken	-20	1	0	1	820000	460000	GEN
494	90	K24P1_60	2460	Chicken	-20	1	0	2	1000000	420000	GEN
495	90	K24P1_60C	2460C	Chicken	-20	1	0	1	750000	4000	GEN
496	90	K24P1_60C	2460C	Chicken	-20	1	0	2	790000	11000	GEN
497	90	K25P1_60	2560	Chicken	-20	1	0	1	18200000	2500000	GEN
498	90	K25P1_60	2560	Chicken	-20	1	0	2	22200000	2100000	GEN
499	90	K25P1_60C	2560C	Chicken	-20	1	0	1	368000	46000	GEN
500	90	K25P1_60C	2560C	Chicken	-20	1	0	2	340000	36000	GEN
501	90	K26P1_30	2630	Chicken	-20	1	0	1	8140000	90000	GEN
502	90	K26P1_30	2630	Chicken	-20	1	0	2	8680000	80000	GEN
503	90	K26P1_30C	2630C	Chicken	-20	1	0	1	65400000	1130000	GEN
504	90	K26P1_30C	2630C	Chicken	-20	1	0	2	65400000	1130000	GEN
545	180	LVU_07	1206	Human	-20	1	0	1	88000	0	CIP
546	180	LVU_07	1206	Human	-20	1	0	2	66000	0	CIP
547	180	LVO_03	1210	Human	-20	1	0	1	120000	300	CIP
548	180	LVO_03	1210	Human	-20	1	0	2	104000	200	CIP
549	180	TH_01	1214	Human	-20	1	0	1	10400	5200	CIP
550	180	TH_01	1214	Human	-20	1	0	2	10400	6000	CIP
551	180	TH_02	1215	Human	-20	1	0	1	226000	1000	CIP
552	180	TH_02	1215	Human	-20	1	0	2	200000	1100	CIP
553	180	TH_03	1216	Human	-20	1	0	1	134000	1000	CIP
554	180	TH_03	1216	Human	-20	1	0	2	110000	3000	CIP
555	180	HN_02	1222	Human	-20	1	0	1	240000	1500	CIP
556	180	HN_02	1222	Human	-20	1	0	2	260000	1000	CIP
557	180	TN_03	1227	Human	-20	1	0	1	1030000	0	CIP
558	180	TN_03	1227	Human	-20	1	0	2	1020000	0	CIP
559	180	TN_04	1228	Human	-20	1	0	1	70000	4000	CIP
560	180	TN_04	1228	Human	-20	1	0	2	52000	8000	CIP
561	180	TM-TB_01	1229	Human	-20	1	0	1	15800	4500	CIP
562	180	TM-TB_01	1229	Human	-20	1	0	2	14200	4400	CIP
563	180	TM-TB_03	1231	Human	-20	1	0	1	18400	2600	CIP
564	180	TM-TB_03	1231	Human	-20	1	0	2	16400	2600	CIP
565	180	TpCL_02	1247	Human	-20	1	0	1	18000	0	CIP
566	180	TpCL_02	1247	Human	-20	1	0	2	15800	0	CIP
653	180	K16P1_End	16END	Chicken	-20	1	0	1	6000	2000	CIP
654	180	K16P1_End	16END	Chicken	-20	1	0	2	4000	0	CIP
655	180	K19P1_90	1990	Chicken	-20	1	0	1	1280000	140000	CIP
656	180	K19P1_90	1990	Chicken	-20	1	0	2	1380000	280000	CIP
657	180	K19P1_EndC	19EC	Chicken	-20	1	0	1	82000	0	CIP
658	180	K19P1_EndC	19EC	Chicken	-20	1	0	2	114000	0	CIP
659	180	K22P1_EndC	22EC	Chicken	-20	1	0	1	320000	0	CIP
660	180	K22P1_EndC	22EC	Chicken	-20	1	0	2	430000	1000	CIP
661	180	K24P1_60	2460	Chicken	-20	1	0	1	740000	110000	CIP
662	180	K24P1_60	2460	Chicken	-20	1	0	2	680000	110000	CIP
663	180	K24P1_60C	2460C	Chicken	-20	1	0	1	290000	0	CIP
664	180	K24P1_60C	2460C	Chicken	-20	1	0	2	290000	3000	CIP
665	180	K25P1_60	2560	Chicken	-20	1	0	1	20000000	500000	CIP
666	180	K25P1_60	2560	Chicken	-20	1	0	2	21600000	200000	CIP
667	180	K25P1_60C	2560C	Chicken	-20	1	0	1	374000	0	CIP
668	180	K25P1_60C	2560C	Chicken	-20	1	0	2	422000	1000	CIP
669	180	K26P1_30	2630	Chicken	-20	1	0	1	3020000	0	CIP
670	180	K26P1_30	2630	Chicken	-20	1	0	2	3180000	40000	CIP
671	180	K26P1_30C	2630C	Chicken	-20	1	0	1	55000000	0	CIP
672	180	K26P1_30C	2630C	Chicken	-20	1	0	2	58000000	100000	CIP
545	180	LVU_07	1206	Human	-20	1	0	1	88000	100	DOX
546	180	LVU_07	1206	Human	-20	1	0	2	66000	0	DOX
547	180	LVO_03	1210	Human	-20	1	0	1	120000	2100	DOX
548	180	LVO_03	1210	Human	-20	1	0	2	104000	1900	DOX
549	180	TH_01	1214	Human	-20	1	0	1	10400	0	DOX
550	180	TH_01	1214	Human	-20	1	0	2	10400	100	DOX
551	180	TH_02	1215	Human	-20	1	0	1	226000	24100	DOX
552	180	TH_02	1215	Human	-20	1	0	2	200000	23000	DOX
553	180	TH_03	1216	Human	-20	1	0	1	134000	0	DOX
554	180	TH_03	1216	Human	-20	1	0	2	110000	0	DOX
555	180	HN_02	1222	Human	-20	1	0	1	240000	0	DOX
556	180	HN_02	1222	Human	-20	1	0	2	260000	0	DOX
557	180	TN_03	1227	Human	-20	1	0	1	1030000	0	DOX
558	180	TN_03	1227	Human	-20	1	0	2	1020000	0	DOX
559	180	TN_04	1228	Human	-20	1	0	1	70000	3000	DOX
560	180	TN_04	1228	Human	-20	1	0	2	52000	0	DOX
561	180	TM-TB_01	1229	Human	-20	1	0	1	15800	0	DOX
562	180	TM-TB_01	1229	Human	-20	1	0	2	14200	0	DOX
563	180	TM-TB_03	1231	Human	-20	1	0	1	18400	0	DOX
564	180	TM-TB_03	1231	Human	-20	1	0	2	16400	0	DOX
565	180	TpCL_02	1247	Human	-20	1	0	1	18000	0	DOX
566	180	TpCL_02	1247	Human	-20	1	0	2	15800	0	DOX
653	180	K16P1_End	16END	Chicken	-20	1	0	1	6000	0	DOX
654	180	K16P1_End	16END	Chicken	-20	1	0	2	4000	0	DOX
655	180	K19P1_90	1990	Chicken	-20	1	0	1	1280000	270000	DOX
656	180	K19P1_90	1990	Chicken	-20	1	0	2	1380000	200000	DOX
657	180	K19P1_EndC	19EC	Chicken	-20	1	0	1	82000	1000	DOX
658	180	K19P1_EndC	19EC	Chicken	-20	1	0	2	114000	0	DOX
659	180	K22P1_EndC	22EC	Chicken	-20	1	0	1	320000	2000	DOX
660	180	K22P1_EndC	22EC	Chicken	-20	1	0	2	430000	0	DOX
661	180	K24P1_60	2460	Chicken	-20	1	0	1	740000	60000	DOX
662	180	K24P1_60	2460	Chicken	-20	1	0	2	680000	50000	DOX
663	180	K24P1_60C	2460C	Chicken	-20	1	0	1	290000	1000	DOX
664	180	K24P1_60C	2460C	Chicken	-20	1	0	2	290000	0	DOX
665	180	K25P1_60	2560	Chicken	-20	1	0	1	20000000	0	DOX
666	180	K25P1_60	2560	Chicken	-20	1	0	2	21600000	100000	DOX
667	180	K25P1_60C	2560C	Chicken	-20	1	0	1	374000	0	DOX
668	180	K25P1_60C	2560C	Chicken	-20	1	0	2	422000	0	DOX
669	180	K26P1_30	2630	Chicken	-20	1	0	1	3020000	420000	DOX
670	180	K26P1_30	2630	Chicken	-20	1	0	2	3180000	230000	DOX
671	180	K26P1_30C	2630C	Chicken	-20	1	0	1	55000000	3800000	DOX
672	180	K26P1_30C	2630C	Chicken	-20	1	0	2	58000000	1500000	DOX
545	180	LVU_07	1206	Human	-20	1	0	1	88000	0	ENR
546	180	LVU_07	1206	Human	-20	1	0	2	66000	0	ENR
547	180	LVO_03	1210	Human	-20	1	0	1	120000	3500	ENR
548	180	LVO_03	1210	Human	-20	1	0	2	104000	5200	ENR
549	180	TH_01	1214	Human	-20	1	0	1	10400	3800	ENR
550	180	TH_01	1214	Human	-20	1	0	2	10400	5400	ENR
551	180	TH_02	1215	Human	-20	1	0	1	226000	1500	ENR
552	180	TH_02	1215	Human	-20	1	0	2	200000	500	ENR
553	180	TH_03	1216	Human	-20	1	0	1	134000	7000	ENR
554	180	TH_03	1216	Human	-20	1	0	2	110000	3000	ENR
555	180	HN_02	1222	Human	-20	1	0	1	240000	1600	ENR
556	180	HN_02	1222	Human	-20	1	0	2	260000	1300	ENR
557	180	TN_03	1227	Human	-20	1	0	1	1030000	0	ENR
558	180	TN_03	1227	Human	-20	1	0	2	1020000	0	ENR
559	180	TN_04	1228	Human	-20	1	0	1	70000	0	ENR
560	180	TN_04	1228	Human	-20	1	0	2	52000	3000	ENR
561	180	TM-TB_01	1229	Human	-20	1	0	1	15800	5600	ENR
562	180	TM-TB_01	1229	Human	-20	1	0	2	14200	3400	ENR
563	180	TM-TB_03	1231	Human	-20	1	0	1	18400	2600	ENR
564	180	TM-TB_03	1231	Human	-20	1	0	2	16400	2800	ENR
565	180	TpCL_02	1247	Human	-20	1	0	1	18000	0	ENR
566	180	TpCL_02	1247	Human	-20	1	0	2	15800	0	ENR
653	180	K16P1_End	16END	Chicken	-20	1	0	1	6000	3000	ENR
654	180	K16P1_End	16END	Chicken	-20	1	0	2	4000	0	ENR
655	180	K19P1_90	1990	Chicken	-20	1	0	1	1280000	500000	ENR
656	180	K19P1_90	1990	Chicken	-20	1	0	2	1380000	430000	ENR
657	180	K19P1_EndC	19EC	Chicken	-20	1	0	1	82000	0	ENR
658	180	K19P1_EndC	19EC	Chicken	-20	1	0	2	114000	1000	ENR
659	180	K22P1_EndC	22EC	Chicken	-20	1	0	1	320000	0	ENR
660	180	K22P1_EndC	22EC	Chicken	-20	1	0	2	430000	0	ENR
661	180	K24P1_60	2460	Chicken	-20	1	0	1	740000	430000	ENR
662	180	K24P1_60	2460	Chicken	-20	1	0	2	680000	240000	ENR
663	180	K24P1_60C	2460C	Chicken	-20	1	0	1	290000	1000	ENR
664	180	K24P1_60C	2460C	Chicken	-20	1	0	2	290000	3000	ENR
665	180	K25P1_60	2560	Chicken	-20	1	0	1	20000000	800000	ENR
666	180	K25P1_60	2560	Chicken	-20	1	0	2	21600000	100000	ENR
667	180	K25P1_60C	2560C	Chicken	-20	1	0	1	374000	0	ENR
668	180	K25P1_60C	2560C	Chicken	-20	1	0	2	422000	1000	ENR
669	180	K26P1_30	2630	Chicken	-20	1	0	1	3020000	30000	ENR
670	180	K26P1_30	2630	Chicken	-20	1	0	2	3180000	190000	ENR
671	180	K26P1_30C	2630C	Chicken	-20	1	0	1	55000000	1900000	ENR
672	180	K26P1_30C	2630C	Chicken	-20	1	0	2	58000000	3200000	ENR
545	180	LVU_07	1206	Human	-20	1	0	1	88000	4000	FFN
546	180	LVU_07	1206	Human	-20	1	0	2	66000	16000	FFN
547	180	LVO_03	1210	Human	-20	1	0	1	120000	6500	FFN
548	180	LVO_03	1210	Human	-20	1	0	2	104000	4800	FFN
549	180	TH_01	1214	Human	-20	1	0	1	10400	100	FFN
550	180	TH_01	1214	Human	-20	1	0	2	10400	400	FFN
551	180	TH_02	1215	Human	-20	1	0	1	226000	11900	FFN
552	180	TH_02	1215	Human	-20	1	0	2	200000	9200	FFN
553	180	TH_03	1216	Human	-20	1	0	1	134000	8000	FFN
554	180	TH_03	1216	Human	-20	1	0	2	110000	5000	FFN
555	180	HN_02	1222	Human	-20	1	0	1	240000	38000	FFN
556	180	HN_02	1222	Human	-20	1	0	2	260000	43000	FFN
557	180	TN_03	1227	Human	-20	1	0	1	1030000	540000	FFN
558	180	TN_03	1227	Human	-20	1	0	2	1020000	460000	FFN
559	180	TN_04	1228	Human	-20	1	0	1	70000	33000	FFN
560	180	TN_04	1228	Human	-20	1	0	2	52000	30000	FFN
561	180	TM-TB_01	1229	Human	-20	1	0	1	15800	4000	FFN
562	180	TM-TB_01	1229	Human	-20	1	0	2	14200	5100	FFN
563	180	TM-TB_03	1231	Human	-20	1	0	1	18400	1500	FFN
564	180	TM-TB_03	1231	Human	-20	1	0	2	16400	1100	FFN
565	180	TpCL_02	1247	Human	-20	1	0	1	18000	0	FFN
566	180	TpCL_02	1247	Human	-20	1	0	2	15800	0	FFN
653	180	K16P1_End	16END	Chicken	-20	1	0	1	6000	0	FFN
654	180	K16P1_End	16END	Chicken	-20	1	0	2	4000	1000	FFN
655	180	K19P1_90	1990	Chicken	-20	1	0	1	1280000	1440000	FFN
656	180	K19P1_90	1990	Chicken	-20	1	0	2	1380000	1100000	FFN
657	180	K19P1_EndC	19EC	Chicken	-20	1	0	1	82000	50000	FFN
658	180	K19P1_EndC	19EC	Chicken	-20	1	0	2	114000	34000	FFN
659	180	K22P1_EndC	22EC	Chicken	-20	1	0	1	320000	36000	FFN
660	180	K22P1_EndC	22EC	Chicken	-20	1	0	2	430000	30000	FFN
661	180	K24P1_60	2460	Chicken	-20	1	0	1	740000	300000	FFN
662	180	K24P1_60	2460	Chicken	-20	1	0	2	680000	230000	FFN
663	180	K24P1_60C	2460C	Chicken	-20	1	0	1	290000	5000	FFN
664	180	K24P1_60C	2460C	Chicken	-20	1	0	2	290000	3000	FFN
665	180	K25P1_60	2560	Chicken	-20	1	0	1	20000000	1100000	FFN
666	180	K25P1_60	2560	Chicken	-20	1	0	2	21600000	1300000	FFN
667	180	K25P1_60C	2560C	Chicken	-20	1	0	1	374000	21000	FFN
668	180	K25P1_60C	2560C	Chicken	-20	1	0	2	422000	21000	FFN
669	180	K26P1_30	2630	Chicken	-20	1	0	1	3020000	1600000	FFN
670	180	K26P1_30	2630	Chicken	-20	1	0	2	3180000	1700000	FFN
671	180	K26P1_30C	2630C	Chicken	-20	1	0	1	55000000	9200000	FFN
672	180	K26P1_30C	2630C	Chicken	-20	1	0	2	58000000	18200000	FFN
545	180	LVU_07	1206	Human	-20	1	0	1	88000	0	GEN
546	180	LVU_07	1206	Human	-20	1	0	2	66000	100	GEN
547	180	LVO_03	1210	Human	-20	1	0	1	120000	1200	GEN
548	180	LVO_03	1210	Human	-20	1	0	2	104000	1800	GEN
549	180	TH_01	1214	Human	-20	1	0	1	10400	5500	GEN
550	180	TH_01	1214	Human	-20	1	0	2	10400	3100	GEN
551	180	TH_02	1215	Human	-20	1	0	1	226000	3400	GEN
552	180	TH_02	1215	Human	-20	1	0	2	200000	2500	GEN
553	180	TH_03	1216	Human	-20	1	0	1	134000	0	GEN
554	180	TH_03	1216	Human	-20	1	0	2	110000	0	GEN
555	180	HN_02	1222	Human	-20	1	0	1	240000	52000	GEN
556	180	HN_02	1222	Human	-20	1	0	2	260000	42000	GEN
557	180	TN_03	1227	Human	-20	1	0	1	1030000	0	GEN
558	180	TN_03	1227	Human	-20	1	0	2	1020000	0	GEN
559	180	TN_04	1228	Human	-20	1	0	1	70000	7000	GEN
560	180	TN_04	1228	Human	-20	1	0	2	52000	6000	GEN
561	180	TM-TB_01	1229	Human	-20	1	0	1	15800	4800	GEN
562	180	TM-TB_01	1229	Human	-20	1	0	2	14200	5300	GEN
563	180	TM-TB_03	1231	Human	-20	1	0	1	18400	1400	GEN
564	180	TM-TB_03	1231	Human	-20	1	0	2	16400	1900	GEN
565	180	TpCL_02	1247	Human	-20	1	0	1	18000	0	GEN
566	180	TpCL_02	1247	Human	-20	1	0	2	15800	0	GEN
653	180	K16P1_End	16END	Chicken	-20	1	0	1	6000	3000	GEN
654	180	K16P1_End	16END	Chicken	-20	1	0	2	4000	0	GEN
655	180	K19P1_90	1990	Chicken	-20	1	0	1	1280000	430000	GEN
656	180	K19P1_90	1990	Chicken	-20	1	0	2	1380000	490000	GEN
657	180	K19P1_EndC	19EC	Chicken	-20	1	0	1	82000	0	GEN
658	180	K19P1_EndC	19EC	Chicken	-20	1	0	2	114000	0	GEN
659	180	K22P1_EndC	22EC	Chicken	-20	1	0	1	320000	27000	GEN
660	180	K22P1_EndC	22EC	Chicken	-20	1	0	2	430000	28000	GEN
661	180	K24P1_60	2460	Chicken	-20	1	0	1	740000	130000	GEN
662	180	K24P1_60	2460	Chicken	-20	1	0	2	680000	130000	GEN
663	180	K24P1_60C	2460C	Chicken	-20	1	0	1	290000	12000	GEN
664	180	K24P1_60C	2460C	Chicken	-20	1	0	2	290000	3000	GEN
665	180	K25P1_60	2560	Chicken	-20	1	0	1	20000000	200000	GEN
666	180	K25P1_60	2560	Chicken	-20	1	0	2	21600000	300000	GEN
667	180	K25P1_60C	2560C	Chicken	-20	1	0	1	374000	14000	GEN
668	180	K25P1_60C	2560C	Chicken	-20	1	0	2	422000	10000	GEN
669	180	K26P1_30	2630	Chicken	-20	1	0	1	3020000	70000	GEN
670	180	K26P1_30	2630	Chicken	-20	1	0	2	3180000	40000	GEN
671	180	K26P1_30C	2630C	Chicken	-20	1	0	1	55000000	430000	GEN
672	180	K26P1_30C	2630C	Chicken	-20	1	0	2	58000000	370000	GEN
65	30	LVU_07	1206	Human	-80	0	1	1	484000	0	CIP
66	30	LVU_07	1206	Human	-80	0	1	2	540000	0	CIP
67	30	LVO_03	1210	Human	-80	0	1	1	238000	1000	CIP
68	30	LVO_03	1210	Human	-80	0	1	2	230000	1000	CIP
69	30	TH_01	1214	Human	-80	0	1	1	28600	14400	CIP
70	30	TH_01	1214	Human	-80	0	1	2	32200	15000	CIP
71	30	TH_02	1215	Human	-80	0	1	1	960000	10000	CIP
72	30	TH_02	1215	Human	-80	0	1	2	920000	9000	CIP
73	30	TH_03	1216	Human	-80	0	1	1	540000	37000	CIP
74	30	TH_03	1216	Human	-80	0	1	2	540000	41000	CIP
75	30	HN_02	1222	Human	-80	0	1	1	1580000	14000	CIP
76	30	HN_02	1222	Human	-80	0	1	2	1692000	5000	CIP
77	30	TN_03	1227	Human	-80	0	1	1	1800000	0	CIP
78	30	TN_03	1227	Human	-80	0	1	2	1800000	0	CIP
79	30	TN_04	1228	Human	-80	0	1	1	300000	12000	CIP
80	30	TN_04	1228	Human	-80	0	1	2	276000	18000	CIP
81	30	TM-TB_01	1229	Human	-80	0	1	1	40000	16900	CIP
82	30	TM-TB_01	1229	Human	-80	0	1	2	45000	17300	CIP
83	30	TM-TB_03	1231	Human	-80	0	1	1	38000	5900	CIP
84	30	TM-TB_03	1231	Human	-80	0	1	2	40000	6000	CIP
85	30	TpCL_02	1247	Human	-80	0	1	1	36600	0	CIP
86	30	TpCL_02	1247	Human	-80	0	1	2	37800	0	CIP
131	30	K16P1_End	16END	Chicken	-80	0	1	1	188000	12000	CIP
132	30	K16P1_End	16END	Chicken	-80	0	1	2	208000	13000	CIP
133	30	K19P1_90	1990	Chicken	-80	0	1	1	4220000	840000	CIP
134	30	K19P1_90	1990	Chicken	-80	0	1	2	4160000	910000	CIP
135	30	K19P1_EndC	19EC	Chicken	-80	0	1	1	1190000	5000	CIP
136	30	K19P1_EndC	19EC	Chicken	-80	0	1	2	1230000	3000	CIP
137	30	K22P1_EndC	22EC	Chicken	-80	0	1	1	1540000	13000	CIP
138	30	K22P1_EndC	22EC	Chicken	-80	0	1	2	1700000	27000	CIP
139	30	K24P1_60	2460	Chicken	-80	0	1	1	3340000	930000	CIP
140	30	K24P1_60	2460	Chicken	-80	0	1	2	2600000	900000	CIP
141	30	K24P1_60C	2460C	Chicken	-80	0	1	1	792000	4000	CIP
142	30	K24P1_60C	2460C	Chicken	-80	0	1	2	814000	1000	CIP
143	30	K25P1_60	2560	Chicken	-80	0	1	1	20720000	2700000	CIP
144	30	K25P1_60	2560	Chicken	-80	0	1	2	18400000	2600000	CIP
145	30	K25P1_60C	2560C	Chicken	-80	0	1	1	654000	20000	CIP
146	30	K25P1_60C	2560C	Chicken	-80	0	1	2	640000	17000	CIP
147	30	K26P1_30	2630	Chicken	-80	0	1	1	11300000	110000	CIP
148	30	K26P1_30	2630	Chicken	-80	0	1	2	11500000	150000	CIP
149	30	K26P1_30C	2630C	Chicken	-80	0	1	1	52200000	9000000	CIP
150	30	K26P1_30C	2630C	Chicken	-80	0	1	2	55000000	9200000	CIP
65	30	LVU_07	1206	Human	-80	0	1	1	484000	11000	DOX
66	30	LVU_07	1206	Human	-80	0	1	2	540000	8000	DOX
67	30	LVO_03	1210	Human	-80	0	1	1	238000	12000	DOX
68	30	LVO_03	1210	Human	-80	0	1	2	230000	11000	DOX
69	30	TH_01	1214	Human	-80	0	1	1	28600	800	DOX
70	30	TH_01	1214	Human	-80	0	1	2	32200	2000	DOX
71	30	TH_02	1215	Human	-80	0	1	1	960000	147000	DOX
72	30	TH_02	1215	Human	-80	0	1	2	920000	142000	DOX
73	30	TH_03	1216	Human	-80	0	1	1	540000	1000	DOX
74	30	TH_03	1216	Human	-80	0	1	2	540000	0	DOX
75	30	HN_02	1222	Human	-80	0	1	1	1580000	35000	DOX
76	30	HN_02	1222	Human	-80	0	1	2	1692000	35000	DOX
77	30	TN_03	1227	Human	-80	0	1	1	1800000	80000	DOX
78	30	TN_03	1227	Human	-80	0	1	2	1800000	86000	DOX
79	30	TN_04	1228	Human	-80	0	1	1	300000	32000	DOX
80	30	TN_04	1228	Human	-80	0	1	2	276000	15000	DOX
81	30	TM-TB_01	1229	Human	-80	0	1	1	40000	12400	DOX
82	30	TM-TB_01	1229	Human	-80	0	1	2	45000	12000	DOX
83	30	TM-TB_03	1231	Human	-80	0	1	1	38000	600	DOX
84	30	TM-TB_03	1231	Human	-80	0	1	2	40000	600	DOX
85	30	TpCL_02	1247	Human	-80	0	1	1	36600	0	DOX
86	30	TpCL_02	1247	Human	-80	0	1	2	37800	0	DOX
131	30	K16P1_End	16END	Chicken	-80	0	1	1	188000	40000	DOX
132	30	K16P1_End	16END	Chicken	-80	0	1	2	208000	45000	DOX
133	30	K19P1_90	1990	Chicken	-80	0	1	1	4220000	2380000	DOX
134	30	K19P1_90	1990	Chicken	-80	0	1	2	4160000	1870000	DOX
135	30	K19P1_EndC	19EC	Chicken	-80	0	1	1	1190000	253000	DOX
136	30	K19P1_EndC	19EC	Chicken	-80	0	1	2	1230000	243000	DOX
137	30	K22P1_EndC	22EC	Chicken	-80	0	1	1	1540000	200000	DOX
138	30	K22P1_EndC	22EC	Chicken	-80	0	1	2	1700000	120000	DOX
139	30	K24P1_60	2460	Chicken	-80	0	1	1	3340000	1530000	DOX
140	30	K24P1_60	2460	Chicken	-80	0	1	2	2600000	800000	DOX
141	30	K24P1_60C	2460C	Chicken	-80	0	1	1	792000	45000	DOX
142	30	K24P1_60C	2460C	Chicken	-80	0	1	2	814000	121000	DOX
143	30	K25P1_60	2560	Chicken	-80	0	1	1	20720000	5500000	DOX
144	30	K25P1_60	2560	Chicken	-80	0	1	2	18400000	6250000	DOX
145	30	K25P1_60C	2560C	Chicken	-80	0	1	1	654000	26000	DOX
146	30	K25P1_60C	2560C	Chicken	-80	0	1	2	640000	40000	DOX
147	30	K26P1_30	2630	Chicken	-80	0	1	1	11300000	2900000	DOX
148	30	K26P1_30	2630	Chicken	-80	0	1	2	11500000	2900000	DOX
149	30	K26P1_30C	2630C	Chicken	-80	0	1	1	52200000	16200000	DOX
150	30	K26P1_30C	2630C	Chicken	-80	0	1	2	55000000	15000000	DOX
65	30	LVU_07	1206	Human	-80	0	1	1	484000	0	ENR
66	30	LVU_07	1206	Human	-80	0	1	2	540000	0	ENR
67	30	LVO_03	1210	Human	-80	0	1	1	238000	5000	ENR
68	30	LVO_03	1210	Human	-80	0	1	2	230000	10000	ENR
69	30	TH_01	1214	Human	-80	0	1	1	28600	18400	ENR
70	30	TH_01	1214	Human	-80	0	1	2	32200	14800	ENR
71	30	TH_02	1215	Human	-80	0	1	1	960000	8000	ENR
72	30	TH_02	1215	Human	-80	0	1	2	920000	41000	ENR
73	30	TH_03	1216	Human	-80	0	1	1	540000	49000	ENR
74	30	TH_03	1216	Human	-80	0	1	2	540000	38000	ENR
75	30	HN_02	1222	Human	-80	0	1	1	1580000	13000	ENR
76	30	HN_02	1222	Human	-80	0	1	2	1692000	7000	ENR
77	30	TN_03	1227	Human	-80	0	1	1	1800000	0	ENR
78	30	TN_03	1227	Human	-80	0	1	2	1800000	0	ENR
79	30	TN_04	1228	Human	-80	0	1	1	300000	27000	ENR
80	30	TN_04	1228	Human	-80	0	1	2	276000	28000	ENR
81	30	TM-TB_01	1229	Human	-80	0	1	1	40000	19300	ENR
82	30	TM-TB_01	1229	Human	-80	0	1	2	45000	17000	ENR
83	30	TM-TB_03	1231	Human	-80	0	1	1	38000	5200	ENR
84	30	TM-TB_03	1231	Human	-80	0	1	2	40000	5600	ENR
85	30	TpCL_02	1247	Human	-80	0	1	1	36600	0	ENR
86	30	TpCL_02	1247	Human	-80	0	1	2	37800	0	ENR
131	30	K16P1_End	16END	Chicken	-80	0	1	1	188000	91000	ENR
132	30	K16P1_End	16END	Chicken	-80	0	1	2	208000	92000	ENR
133	30	K19P1_90	1990	Chicken	-80	0	1	1	4220000	2000000	ENR
134	30	K19P1_90	1990	Chicken	-80	0	1	2	4160000	1470000	ENR
135	30	K19P1_EndC	19EC	Chicken	-80	0	1	1	1190000	5000	ENR
136	30	K19P1_EndC	19EC	Chicken	-80	0	1	2	1230000	4000	ENR
137	30	K22P1_EndC	22EC	Chicken	-80	0	1	1	1540000	32000	ENR
138	30	K22P1_EndC	22EC	Chicken	-80	0	1	2	1700000	28000	ENR
139	30	K24P1_60	2460	Chicken	-80	0	1	1	3340000	1900000	ENR
140	30	K24P1_60	2460	Chicken	-80	0	1	2	2600000	1440000	ENR
141	30	K24P1_60C	2460C	Chicken	-80	0	1	1	792000	6000	ENR
142	30	K24P1_60C	2460C	Chicken	-80	0	1	2	814000	3000	ENR
143	30	K25P1_60	2560	Chicken	-80	0	1	1	20720000	3930000	ENR
144	30	K25P1_60	2560	Chicken	-80	0	1	2	18400000	3910000	ENR
145	30	K25P1_60C	2560C	Chicken	-80	0	1	1	654000	70000	ENR
146	30	K25P1_60C	2560C	Chicken	-80	0	1	2	640000	70000	ENR
147	30	K26P1_30	2630	Chicken	-80	0	1	1	11300000	270000	ENR
148	30	K26P1_30	2630	Chicken	-80	0	1	2	11500000	300000	ENR
149	30	K26P1_30C	2630C	Chicken	-80	0	1	1	52200000	8900000	ENR
150	30	K26P1_30C	2630C	Chicken	-80	0	1	2	55000000	9300000	ENR
65	30	LVU_07	1206	Human	-80	0	1	1	484000	38000	FFN
66	30	LVU_07	1206	Human	-80	0	1	2	540000	59000	FFN
67	30	LVO_03	1210	Human	-80	0	1	1	238000	13000	FFN
68	30	LVO_03	1210	Human	-80	0	1	2	230000	10000	FFN
69	30	TH_01	1214	Human	-80	0	1	1	28600	700	FFN
70	30	TH_01	1214	Human	-80	0	1	2	32200	800	FFN
71	30	TH_02	1215	Human	-80	0	1	1	960000	24000	FFN
72	30	TH_02	1215	Human	-80	0	1	2	920000	31000	FFN
73	30	TH_03	1216	Human	-80	0	1	1	540000	20000	FFN
74	30	TH_03	1216	Human	-80	0	1	2	540000	26000	FFN
75	30	HN_02	1222	Human	-80	0	1	1	1580000	160000	FFN
76	30	HN_02	1222	Human	-80	0	1	2	1692000	176000	FFN
77	30	TN_03	1227	Human	-80	0	1	1	1800000	1456000	FFN
78	30	TN_03	1227	Human	-80	0	1	2	1800000	1420000	FFN
79	30	TN_04	1228	Human	-80	0	1	1	300000	174000	FFN
80	30	TN_04	1228	Human	-80	0	1	2	276000	220000	FFN
81	30	TM-TB_01	1229	Human	-80	0	1	1	40000	7800	FFN
82	30	TM-TB_01	1229	Human	-80	0	1	2	45000	8100	FFN
83	30	TM-TB_03	1231	Human	-80	0	1	1	38000	3900	FFN
84	30	TM-TB_03	1231	Human	-80	0	1	2	40000	5500	FFN
85	30	TpCL_02	1247	Human	-80	0	1	1	36600	100	FFN
86	30	TpCL_02	1247	Human	-80	0	1	2	37800	0	FFN
131	30	K16P1_End	16END	Chicken	-80	0	1	1	188000	135000	FFN
132	30	K16P1_End	16END	Chicken	-80	0	1	2	208000	130000	FFN
133	30	K19P1_90	1990	Chicken	-80	0	1	1	4220000	3380000	FFN
134	30	K19P1_90	1990	Chicken	-80	0	1	2	4160000	2500000	FFN
135	30	K19P1_EndC	19EC	Chicken	-80	0	1	1	1190000	335000	FFN
136	30	K19P1_EndC	19EC	Chicken	-80	0	1	2	1230000	346000	FFN
137	30	K22P1_EndC	22EC	Chicken	-80	0	1	1	1540000	670000	FFN
138	30	K22P1_EndC	22EC	Chicken	-80	0	1	2	1700000	550000	FFN
139	30	K24P1_60	2460	Chicken	-80	0	1	1	3340000	1800000	FFN
140	30	K24P1_60	2460	Chicken	-80	0	1	2	2600000	2500000	FFN
141	30	K24P1_60C	2460C	Chicken	-80	0	1	1	792000	14000	FFN
142	30	K24P1_60C	2460C	Chicken	-80	0	1	2	814000	14000	FFN
143	30	K25P1_60	2560	Chicken	-80	0	1	1	20720000	17000000	FFN
144	30	K25P1_60	2560	Chicken	-80	0	1	2	18400000	16400000	FFN
145	30	K25P1_60C	2560C	Chicken	-80	0	1	1	654000	77000	FFN
146	30	K25P1_60C	2560C	Chicken	-80	0	1	2	640000	100000	FFN
147	30	K26P1_30	2630	Chicken	-80	0	1	1	11300000	5900000	FFN
148	30	K26P1_30	2630	Chicken	-80	0	1	2	11500000	4740000	FFN
149	30	K26P1_30C	2630C	Chicken	-80	0	1	1	52200000	50300000	FFN
150	30	K26P1_30C	2630C	Chicken	-80	0	1	2	55000000	40000000	FFN
65	30	LVU_07	1206	Human	-80	0	1	1	484000	0	GEN
66	30	LVU_07	1206	Human	-80	0	1	2	540000	0	GEN
67	30	LVO_03	1210	Human	-80	0	1	1	238000	2000	GEN
68	30	LVO_03	1210	Human	-80	0	1	2	230000	2000	GEN
69	30	TH_01	1214	Human	-80	0	1	1	28600	15800	GEN
70	30	TH_01	1214	Human	-80	0	1	2	32200	11700	GEN
71	30	TH_02	1215	Human	-80	0	1	1	960000	8000	GEN
72	30	TH_02	1215	Human	-80	0	1	2	920000	6000	GEN
73	30	TH_03	1216	Human	-80	0	1	1	540000	0	GEN
74	30	TH_03	1216	Human	-80	0	1	2	540000	0	GEN
75	30	HN_02	1222	Human	-80	0	1	1	1580000	154000	GEN
76	30	HN_02	1222	Human	-80	0	1	2	1692000	175000	GEN
77	30	TN_03	1227	Human	-80	0	1	1	1800000	0	GEN
78	30	TN_03	1227	Human	-80	0	1	2	1800000	0	GEN
79	30	TN_04	1228	Human	-80	0	1	1	300000	24000	GEN
80	30	TN_04	1228	Human	-80	0	1	2	276000	28000	GEN
81	30	TM-TB_01	1229	Human	-80	0	1	1	40000	7400	GEN
82	30	TM-TB_01	1229	Human	-80	0	1	2	45000	8100	GEN
83	30	TM-TB_03	1231	Human	-80	0	1	1	38000	2000	GEN
84	30	TM-TB_03	1231	Human	-80	0	1	2	40000	2300	GEN
85	30	TpCL_02	1247	Human	-80	0	1	1	36600	0	GEN
86	30	TpCL_02	1247	Human	-80	0	1	2	37800	0	GEN
131	30	K16P1_End	16END	Chicken	-80	0	1	1	188000	83000	GEN
132	30	K16P1_End	16END	Chicken	-80	0	1	2	208000	80000	GEN
133	30	K19P1_90	1990	Chicken	-80	0	1	1	4220000	1900000	GEN
134	30	K19P1_90	1990	Chicken	-80	0	1	2	4160000	1710000	GEN
135	30	K19P1_EndC	19EC	Chicken	-80	0	1	1	1190000	10000	GEN
136	30	K19P1_EndC	19EC	Chicken	-80	0	1	2	1230000	7000	GEN
137	30	K22P1_EndC	22EC	Chicken	-80	0	1	1	1540000	900000	GEN
138	30	K22P1_EndC	22EC	Chicken	-80	0	1	2	1700000	690000	GEN
139	30	K24P1_60	2460	Chicken	-80	0	1	1	3340000	1440000	GEN
140	30	K24P1_60	2460	Chicken	-80	0	1	2	2600000	1370000	GEN
141	30	K24P1_60C	2460C	Chicken	-80	0	1	1	792000	3000	GEN
142	30	K24P1_60C	2460C	Chicken	-80	0	1	2	814000	18000	GEN
143	30	K25P1_60	2560	Chicken	-80	0	1	1	20720000	3350000	GEN
144	30	K25P1_60	2560	Chicken	-80	0	1	2	18400000	3550000	GEN
145	30	K25P1_60C	2560C	Chicken	-80	0	1	1	654000	50000	GEN
146	30	K25P1_60C	2560C	Chicken	-80	0	1	2	640000	73000	GEN
147	30	K26P1_30	2630	Chicken	-80	0	1	1	11300000	140000	GEN
148	30	K26P1_30	2630	Chicken	-80	0	1	2	11500000	110000	GEN
149	30	K26P1_30C	2630C	Chicken	-80	0	1	1	52200000	90000	GEN
150	30	K26P1_30C	2630C	Chicken	-80	0	1	2	55000000	90000	GEN
233	60	LVU_07	1206	Human	-80	0	1	1	490000	0	CIP
234	60	LVU_07	1206	Human	-80	0	1	2	488000	0	CIP
235	60	LVO_03	1210	Human	-80	0	1	1	254000	1400	CIP
236	60	LVO_03	1210	Human	-80	0	1	2	248000	2100	CIP
237	60	TH_01	1214	Human	-80	0	1	1	22000	13500	CIP
238	60	TH_01	1214	Human	-80	0	1	2	29800	13600	CIP
239	60	TH_02	1215	Human	-80	0	1	1	1008000	8100	CIP
240	60	TH_02	1215	Human	-80	0	1	2	964000	8700	CIP
241	60	TH_03	1216	Human	-80	0	1	1	480000	33000	CIP
242	60	TH_03	1216	Human	-80	0	1	2	516000	27000	CIP
243	60	HN_02	1222	Human	-80	0	1	1	1240000	12000	CIP
244	60	HN_02	1222	Human	-80	0	1	2	1690000	9900	CIP
245	60	TN_03	1227	Human	-80	0	1	1	2460000	0	CIP
246	60	TN_03	1227	Human	-80	0	1	2	2460000	0	CIP
247	60	TN_04	1228	Human	-80	0	1	1	272000	6000	CIP
248	60	TN_04	1228	Human	-80	0	1	2	334000	18000	CIP
249	60	TM-TB_01	1229	Human	-80	0	1	1	58000	20300	CIP
250	60	TM-TB_01	1229	Human	-80	0	1	2	58000	21500	CIP
251	60	TM-TB_03	1231	Human	-80	0	1	1	52000	8400	CIP
252	60	TM-TB_03	1231	Human	-80	0	1	2	46000	6000	CIP
253	60	TpCL_02	1247	Human	-80	0	1	1	47200	0	CIP
254	60	TpCL_02	1247	Human	-80	0	1	2	46000	0	CIP
299	60	K16P1_End	16END	Chicken	-80	0	1	1	310000	6000	CIP
300	60	K16P1_End	16END	Chicken	-80	0	1	2	230000	7000	CIP
301	60	K19P1_90	1990	Chicken	-80	0	1	1	4120000	930000	CIP
302	60	K19P1_90	1990	Chicken	-80	0	1	2	4400000	950000	CIP
303	60	K19P1_EndC	19EC	Chicken	-80	0	1	1	1280000	2000	CIP
304	60	K19P1_EndC	19EC	Chicken	-80	0	1	2	1340000	0	CIP
305	60	K22P1_EndC	22EC	Chicken	-80	0	1	1	2780000	19000	CIP
306	60	K22P1_EndC	22EC	Chicken	-80	0	1	2	2400000	9000	CIP
307	60	K24P1_60	2460	Chicken	-80	0	1	1	3440000	1030000	CIP
308	60	K24P1_60	2460	Chicken	-80	0	1	2	2840000	1030000	CIP
309	60	K24P1_60C	2460C	Chicken	-80	0	1	1	956000	3000	CIP
310	60	K24P1_60C	2460C	Chicken	-80	0	1	2	1010000	7000	CIP
311	60	K25P1_60	2560	Chicken	-80	0	1	1	43600000	5060000	CIP
312	60	K25P1_60	2560	Chicken	-80	0	1	2	44700000	4150000	CIP
313	60	K25P1_60C	2560C	Chicken	-80	0	1	1	670000	12000	CIP
314	60	K25P1_60C	2560C	Chicken	-80	0	1	2	580000	19000	CIP
315	60	K26P1_30	2630	Chicken	-80	0	1	1	9200000	60000	CIP
316	60	K26P1_30	2630	Chicken	-80	0	1	2	9950000	160000	CIP
317	60	K26P1_30C	2630C	Chicken	-80	0	1	1	97400000	9200000	CIP
318	60	K26P1_30C	2630C	Chicken	-80	0	1	2	116000000	11500000	CIP
233	60	LVU_07	1206	Human	-80	0	1	1	490000	9200	DOX
234	60	LVU_07	1206	Human	-80	0	1	2	488000	26200	DOX
235	60	LVO_03	1210	Human	-80	0	1	1	254000	24300	DOX
236	60	LVO_03	1210	Human	-80	0	1	2	248000	23600	DOX
237	60	TH_01	1214	Human	-80	0	1	1	22000	1900	DOX
238	60	TH_01	1214	Human	-80	0	1	2	29800	1600	DOX
239	60	TH_02	1215	Human	-80	0	1	1	1008000	140000	DOX
240	60	TH_02	1215	Human	-80	0	1	2	964000	140000	DOX
241	60	TH_03	1216	Human	-80	0	1	1	480000	5000	DOX
242	60	TH_03	1216	Human	-80	0	1	2	516000	6000	DOX
243	60	HN_02	1222	Human	-80	0	1	1	1240000	80000	DOX
244	60	HN_02	1222	Human	-80	0	1	2	1690000	125000	DOX
245	60	TN_03	1227	Human	-80	0	1	1	2460000	164000	DOX
246	60	TN_03	1227	Human	-80	0	1	2	2460000	145000	DOX
247	60	TN_04	1228	Human	-80	0	1	1	272000	22000	DOX
248	60	TN_04	1228	Human	-80	0	1	2	334000	25000	DOX
249	60	TM-TB_01	1229	Human	-80	0	1	1	58000	14500	DOX
250	60	TM-TB_01	1229	Human	-80	0	1	2	58000	14000	DOX
251	60	TM-TB_03	1231	Human	-80	0	1	1	52000	4500	DOX
252	60	TM-TB_03	1231	Human	-80	0	1	2	46000	4500	DOX
253	60	TpCL_02	1247	Human	-80	0	1	1	47200	0	DOX
254	60	TpCL_02	1247	Human	-80	0	1	2	46000	0	DOX
299	60	K16P1_End	16END	Chicken	-80	0	1	1	310000	38000	DOX
300	60	K16P1_End	16END	Chicken	-80	0	1	2	230000	37000	DOX
301	60	K19P1_90	1990	Chicken	-80	0	1	1	4120000	1720000	DOX
302	60	K19P1_90	1990	Chicken	-80	0	1	2	4400000	1200000	DOX
303	60	K19P1_EndC	19EC	Chicken	-80	0	1	1	1280000	110000	DOX
304	60	K19P1_EndC	19EC	Chicken	-80	0	1	2	1340000	118000	DOX
305	60	K22P1_EndC	22EC	Chicken	-80	0	1	1	2780000	205000	DOX
306	60	K22P1_EndC	22EC	Chicken	-80	0	1	2	2400000	200000	DOX
307	60	K24P1_60	2460	Chicken	-80	0	1	1	3440000	1130000	DOX
308	60	K24P1_60	2460	Chicken	-80	0	1	2	2840000	890000	DOX
309	60	K24P1_60C	2460C	Chicken	-80	0	1	1	956000	166000	DOX
310	60	K24P1_60C	2460C	Chicken	-80	0	1	2	1010000	164000	DOX
311	60	K25P1_60	2560	Chicken	-80	0	1	1	43600000	11200000	DOX
312	60	K25P1_60	2560	Chicken	-80	0	1	2	44700000	11900000	DOX
313	60	K25P1_60C	2560C	Chicken	-80	0	1	1	670000	130000	DOX
314	60	K25P1_60C	2560C	Chicken	-80	0	1	2	580000	61000	DOX
315	60	K26P1_30	2630	Chicken	-80	0	1	1	9200000	2460000	DOX
316	60	K26P1_30	2630	Chicken	-80	0	1	2	9950000	2730000	DOX
317	60	K26P1_30C	2630C	Chicken	-80	0	1	1	97400000	36700000	DOX
318	60	K26P1_30C	2630C	Chicken	-80	0	1	2	116000000	38500000	DOX
233	60	LVU_07	1206	Human	-80	0	1	1	490000	0	ENR
234	60	LVU_07	1206	Human	-80	0	1	2	488000	0	ENR
235	60	LVO_03	1210	Human	-80	0	1	1	254000	7500	ENR
236	60	LVO_03	1210	Human	-80	0	1	2	248000	6600	ENR
237	60	TH_01	1214	Human	-80	0	1	1	22000	13700	ENR
238	60	TH_01	1214	Human	-80	0	1	2	29800	13500	ENR
239	60	TH_02	1215	Human	-80	0	1	1	1008000	9300	ENR
240	60	TH_02	1215	Human	-80	0	1	2	964000	8000	ENR
241	60	TH_03	1216	Human	-80	0	1	1	480000	32000	ENR
242	60	TH_03	1216	Human	-80	0	1	2	516000	21000	ENR
243	60	HN_02	1222	Human	-80	0	1	1	1240000	12000	ENR
244	60	HN_02	1222	Human	-80	0	1	2	1690000	11200	ENR
245	60	TN_03	1227	Human	-80	0	1	1	2460000	0	ENR
246	60	TN_03	1227	Human	-80	0	1	2	2460000	0	ENR
247	60	TN_04	1228	Human	-80	0	1	1	272000	12000	ENR
248	60	TN_04	1228	Human	-80	0	1	2	334000	21000	ENR
249	60	TM-TB_01	1229	Human	-80	0	1	1	58000	23800	ENR
250	60	TM-TB_01	1229	Human	-80	0	1	2	58000	22300	ENR
251	60	TM-TB_03	1231	Human	-80	0	1	1	52000	6600	ENR
252	60	TM-TB_03	1231	Human	-80	0	1	2	46000	5800	ENR
253	60	TpCL_02	1247	Human	-80	0	1	1	47200	0	ENR
254	60	TpCL_02	1247	Human	-80	0	1	2	46000	0	ENR
299	60	K16P1_End	16END	Chicken	-80	0	1	1	310000	85000	ENR
300	60	K16P1_End	16END	Chicken	-80	0	1	2	230000	71000	ENR
301	60	K19P1_90	1990	Chicken	-80	0	1	1	4120000	1340000	ENR
302	60	K19P1_90	1990	Chicken	-80	0	1	2	4400000	1160000	ENR
303	60	K19P1_EndC	19EC	Chicken	-80	0	1	1	1280000	9000	ENR
304	60	K19P1_EndC	19EC	Chicken	-80	0	1	2	1340000	8000	ENR
305	60	K22P1_EndC	22EC	Chicken	-80	0	1	1	2780000	20000	ENR
306	60	K22P1_EndC	22EC	Chicken	-80	0	1	2	2400000	22000	ENR
307	60	K24P1_60	2460	Chicken	-80	0	1	1	3440000	1280000	ENR
308	60	K24P1_60	2460	Chicken	-80	0	1	2	2840000	1450000	ENR
309	60	K24P1_60C	2460C	Chicken	-80	0	1	1	956000	12000	ENR
310	60	K24P1_60C	2460C	Chicken	-80	0	1	2	1010000	8000	ENR
311	60	K25P1_60	2560	Chicken	-80	0	1	1	43600000	6300000	ENR
312	60	K25P1_60	2560	Chicken	-80	0	1	2	44700000	6250000	ENR
313	60	K25P1_60C	2560C	Chicken	-80	0	1	1	670000	38000	ENR
314	60	K25P1_60C	2560C	Chicken	-80	0	1	2	580000	54000	ENR
315	60	K26P1_30	2630	Chicken	-80	0	1	1	9200000	340000	ENR
316	60	K26P1_30	2630	Chicken	-80	0	1	2	9950000	200000	ENR
317	60	K26P1_30C	2630C	Chicken	-80	0	1	1	97400000	14300000	ENR
318	60	K26P1_30C	2630C	Chicken	-80	0	1	2	116000000	11200000	ENR
233	60	LVU_07	1206	Human	-80	0	1	1	490000	47000	FFN
234	60	LVU_07	1206	Human	-80	0	1	2	488000	55000	FFN
235	60	LVO_03	1210	Human	-80	0	1	1	254000	14600	FFN
236	60	LVO_03	1210	Human	-80	0	1	2	248000	13700	FFN
237	60	TH_01	1214	Human	-80	0	1	1	22000	800	FFN
238	60	TH_01	1214	Human	-80	0	1	2	29800	1200	FFN
239	60	TH_02	1215	Human	-80	0	1	1	1008000	25800	FFN
240	60	TH_02	1215	Human	-80	0	1	2	964000	29200	FFN
241	60	TH_03	1216	Human	-80	0	1	1	480000	22000	FFN
242	60	TH_03	1216	Human	-80	0	1	2	516000	22000	FFN
243	60	HN_02	1222	Human	-80	0	1	1	1240000	163000	FFN
244	60	HN_02	1222	Human	-80	0	1	2	1690000	196000	FFN
245	60	TN_03	1227	Human	-80	0	1	1	2460000	1740000	FFN
246	60	TN_03	1227	Human	-80	0	1	2	2460000	1560000	FFN
247	60	TN_04	1228	Human	-80	0	1	1	272000	182000	FFN
248	60	TN_04	1228	Human	-80	0	1	2	334000	189000	FFN
249	60	TM-TB_01	1229	Human	-80	0	1	1	58000	11000	FFN
250	60	TM-TB_01	1229	Human	-80	0	1	2	58000	16600	FFN
251	60	TM-TB_03	1231	Human	-80	0	1	1	52000	5400	FFN
252	60	TM-TB_03	1231	Human	-80	0	1	2	46000	5300	FFN
253	60	TpCL_02	1247	Human	-80	0	1	1	47200	0	FFN
254	60	TpCL_02	1247	Human	-80	0	1	2	46000	0	FFN
299	60	K16P1_End	16END	Chicken	-80	0	1	1	310000	160000	FFN
300	60	K16P1_End	16END	Chicken	-80	0	1	2	230000	157000	FFN
301	60	K19P1_90	1990	Chicken	-80	0	1	1	4120000	3200000	FFN
302	60	K19P1_90	1990	Chicken	-80	0	1	2	4400000	2400000	FFN
303	60	K19P1_EndC	19EC	Chicken	-80	0	1	1	1280000	396000	FFN
304	60	K19P1_EndC	19EC	Chicken	-80	0	1	2	1340000	300000	FFN
305	60	K22P1_EndC	22EC	Chicken	-80	0	1	1	2780000	830000	FFN
306	60	K22P1_EndC	22EC	Chicken	-80	0	1	2	2400000	1080000	FFN
307	60	K24P1_60	2460	Chicken	-80	0	1	1	3440000	2000000	FFN
308	60	K24P1_60	2460	Chicken	-80	0	1	2	2840000	2250000	FFN
309	60	K24P1_60C	2460C	Chicken	-80	0	1	1	956000	13000	FFN
310	60	K24P1_60C	2460C	Chicken	-80	0	1	2	1010000	18000	FFN
311	60	K25P1_60	2560	Chicken	-80	0	1	1	43600000	36800000	FFN
312	60	K25P1_60	2560	Chicken	-80	0	1	2	44700000	38500000	FFN
313	60	K25P1_60C	2560C	Chicken	-80	0	1	1	670000	101000	FFN
314	60	K25P1_60C	2560C	Chicken	-80	0	1	2	580000	93000	FFN
315	60	K26P1_30	2630	Chicken	-80	0	1	1	9200000	4600000	FFN
316	60	K26P1_30	2630	Chicken	-80	0	1	2	9950000	4640000	FFN
317	60	K26P1_30C	2630C	Chicken	-80	0	1	1	97400000	65500000	FFN
318	60	K26P1_30C	2630C	Chicken	-80	0	1	2	116000000	58500000	FFN
233	60	LVU_07	1206	Human	-80	0	1	1	490000	3400	GEN
234	60	LVU_07	1206	Human	-80	0	1	2	488000	4400	GEN
235	60	LVO_03	1210	Human	-80	0	1	1	254000	1800	GEN
236	60	LVO_03	1210	Human	-80	0	1	2	248000	2000	GEN
237	60	TH_01	1214	Human	-80	0	1	1	22000	10600	GEN
238	60	TH_01	1214	Human	-80	0	1	2	29800	9800	GEN
239	60	TH_02	1215	Human	-80	0	1	1	1008000	6200	GEN
240	60	TH_02	1215	Human	-80	0	1	2	964000	5800	GEN
241	60	TH_03	1216	Human	-80	0	1	1	480000	0	GEN
242	60	TH_03	1216	Human	-80	0	1	2	516000	0	GEN
243	60	HN_02	1222	Human	-80	0	1	1	1240000	176000	GEN
244	60	HN_02	1222	Human	-80	0	1	2	1690000	162000	GEN
245	60	TN_03	1227	Human	-80	0	1	1	2460000	0	GEN
246	60	TN_03	1227	Human	-80	0	1	2	2460000	1000	GEN
247	60	TN_04	1228	Human	-80	0	1	1	272000	18000	GEN
248	60	TN_04	1228	Human	-80	0	1	2	334000	31000	GEN
249	60	TM-TB_01	1229	Human	-80	0	1	1	58000	9500	GEN
250	60	TM-TB_01	1229	Human	-80	0	1	2	58000	10500	GEN
251	60	TM-TB_03	1231	Human	-80	0	1	1	52000	1700	GEN
252	60	TM-TB_03	1231	Human	-80	0	1	2	46000	3200	GEN
253	60	TpCL_02	1247	Human	-80	0	1	1	47200	0	GEN
254	60	TpCL_02	1247	Human	-80	0	1	2	46000	0	GEN
299	60	K16P1_End	16END	Chicken	-80	0	1	1	310000	99000	GEN
300	60	K16P1_End	16END	Chicken	-80	0	1	2	230000	105000	GEN
301	60	K19P1_90	1990	Chicken	-80	0	1	1	4120000	1750000	GEN
302	60	K19P1_90	1990	Chicken	-80	0	1	2	4400000	1720000	GEN
303	60	K19P1_EndC	19EC	Chicken	-80	0	1	1	1280000	7000	GEN
304	60	K19P1_EndC	19EC	Chicken	-80	0	1	2	1340000	8000	GEN
305	60	K22P1_EndC	22EC	Chicken	-80	0	1	1	2780000	1180000	GEN
306	60	K22P1_EndC	22EC	Chicken	-80	0	1	2	2400000	1390000	GEN
307	60	K24P1_60	2460	Chicken	-80	0	1	1	3440000	1230000	GEN
308	60	K24P1_60	2460	Chicken	-80	0	1	2	2840000	1300000	GEN
309	60	K24P1_60C	2460C	Chicken	-80	0	1	1	956000	12000	GEN
310	60	K24P1_60C	2460C	Chicken	-80	0	1	2	1010000	12000	GEN
311	60	K25P1_60	2560	Chicken	-80	0	1	1	43600000	4700000	GEN
312	60	K25P1_60	2560	Chicken	-80	0	1	2	44700000	4520000	GEN
313	60	K25P1_60C	2560C	Chicken	-80	0	1	1	670000	60000	GEN
314	60	K25P1_60C	2560C	Chicken	-80	0	1	2	580000	60000	GEN
315	60	K26P1_30	2630	Chicken	-80	0	1	1	9200000	230000	GEN
316	60	K26P1_30	2630	Chicken	-80	0	1	2	9950000	190000	GEN
317	60	K26P1_30C	2630C	Chicken	-80	0	1	1	97400000	1660000	GEN
318	60	K26P1_30C	2630C	Chicken	-80	0	1	2	116000000	1520000	GEN
401	90	LVU_07	1206	Human	-80	0	1	1	640000	0	CIP
402	90	LVU_07	1206	Human	-80	0	1	2	598000	0	CIP
403	90	LVO_03	1210	Human	-80	0	1	1	242000	1900	CIP
404	90	LVO_03	1210	Human	-80	0	1	2	314000	1800	CIP
405	90	TH_01	1214	Human	-80	0	1	1	34000	17200	CIP
406	90	TH_01	1214	Human	-80	0	1	2	31600	14600	CIP
407	90	TH_02	1215	Human	-80	0	1	1	1106000	11000	CIP
408	90	TH_02	1215	Human	-80	0	1	2	1064000	9500	CIP
409	90	TH_03	1216	Human	-80	0	1	1	486000	37000	CIP
410	90	TH_03	1216	Human	-80	0	1	2	530000	36000	CIP
411	90	HN_02	1222	Human	-80	0	1	1	2370000	11600	CIP
412	90	HN_02	1222	Human	-80	0	1	2	2180000	11100	CIP
413	90	TN_03	1227	Human	-80	0	1	1	2950000	0	CIP
414	90	TN_03	1227	Human	-80	0	1	2	2830000	0	CIP
415	90	TN_04	1228	Human	-80	0	1	1	312000	15000	CIP
416	90	TN_04	1228	Human	-80	0	1	2	284000	10000	CIP
417	90	TM-TB_01	1229	Human	-80	0	1	1	58200	21700	CIP
418	90	TM-TB_01	1229	Human	-80	0	1	2	58800	21800	CIP
419	90	TM-TB_03	1231	Human	-80	0	1	1	47000	7100	CIP
420	90	TM-TB_03	1231	Human	-80	0	1	2	43400	6500	CIP
421	90	TpCL_02	1247	Human	-80	0	1	1	36400	0	CIP
422	90	TpCL_02	1247	Human	-80	0	1	2	36000	0	CIP
465	90	K16P1_End	16END	Chicken	-80	0	1	1	310000	14000	CIP
466	90	K16P1_End	16END	Chicken	-80	0	1	2	230000	20000	CIP
467	90	K19P1_90	1990	Chicken	-80	0	1	1	4080000	1280000	CIP
468	90	K19P1_90	1990	Chicken	-80	0	1	2	4820000	1340000	CIP
469	90	K19P1_EndC	19EC	Chicken	-80	0	1	1	1100000	2000	CIP
470	90	K19P1_EndC	19EC	Chicken	-80	0	1	2	1120000	0	CIP
471	90	K22P1_EndC	22EC	Chicken	-80	0	1	1	1880000	38000	CIP
472	90	K22P1_EndC	22EC	Chicken	-80	0	1	2	2340000	46000	CIP
473	90	K24P1_60	2460	Chicken	-80	0	1	1	3140000	1060000	CIP
474	90	K24P1_60	2460	Chicken	-80	0	1	2	2880000	1100000	CIP
475	90	K24P1_60C	2460C	Chicken	-80	0	1	1	928000	1000	CIP
476	90	K24P1_60C	2460C	Chicken	-80	0	1	2	838000	3000	CIP
477	90	K25P1_60	2560	Chicken	-80	0	1	1	38100000	3400000	CIP
478	90	K25P1_60	2560	Chicken	-80	0	1	2	38000000	4700000	CIP
479	90	K25P1_60C	2560C	Chicken	-80	0	1	1	560000	14000	CIP
480	90	K25P1_60C	2560C	Chicken	-80	0	1	2	498000	12000	CIP
481	90	K26P1_30	2630	Chicken	-80	0	1	1	11900000	80000	CIP
482	90	K26P1_30	2630	Chicken	-80	0	1	2	11780000	70000	CIP
483	90	K26P1_30C	2630C	Chicken	-80	0	1	1	110000000	8500000	CIP
484	90	K26P1_30C	2630C	Chicken	-80	0	1	2	97400000	10600000	CIP
401	90	LVU_07	1206	Human	-80	0	1	1	640000	41100	DOX
402	90	LVU_07	1206	Human	-80	0	1	2	598000	49200	DOX
403	90	LVO_03	1210	Human	-80	0	1	1	242000	34800	DOX
404	90	LVO_03	1210	Human	-80	0	1	2	314000	35100	DOX
405	90	TH_01	1214	Human	-80	0	1	1	34000	4100	DOX
406	90	TH_01	1214	Human	-80	0	1	2	31600	2600	DOX
407	90	TH_02	1215	Human	-80	0	1	1	1106000	121000	DOX
408	90	TH_02	1215	Human	-80	0	1	2	1064000	121100	DOX
409	90	TH_03	1216	Human	-80	0	1	1	486000	14000	DOX
410	90	TH_03	1216	Human	-80	0	1	2	530000	9000	DOX
411	90	HN_02	1222	Human	-80	0	1	1	2370000	150000	DOX
412	90	HN_02	1222	Human	-80	0	1	2	2180000	200000	DOX
413	90	TN_03	1227	Human	-80	0	1	1	2950000	150000	DOX
414	90	TN_03	1227	Human	-80	0	1	2	2830000	72000	DOX
415	90	TN_04	1228	Human	-80	0	1	1	312000	27000	DOX
416	90	TN_04	1228	Human	-80	0	1	2	284000	31000	DOX
417	90	TM-TB_01	1229	Human	-80	0	1	1	58200	11000	DOX
418	90	TM-TB_01	1229	Human	-80	0	1	2	58800	12500	DOX
419	90	TM-TB_03	1231	Human	-80	0	1	1	47000	5000	DOX
420	90	TM-TB_03	1231	Human	-80	0	1	2	43400	4000	DOX
421	90	TpCL_02	1247	Human	-80	0	1	1	36400	0	DOX
422	90	TpCL_02	1247	Human	-80	0	1	2	36000	0	DOX
465	90	K16P1_End	16END	Chicken	-80	0	1	1	310000	28000	DOX
466	90	K16P1_End	16END	Chicken	-80	0	1	2	230000	30000	DOX
467	90	K19P1_90	1990	Chicken	-80	0	1	1	4080000	1740000	DOX
468	90	K19P1_90	1990	Chicken	-80	0	1	2	4820000	2220000	DOX
469	90	K19P1_EndC	19EC	Chicken	-80	0	1	1	1100000	324000	DOX
470	90	K19P1_EndC	19EC	Chicken	-80	0	1	2	1120000	312000	DOX
471	90	K22P1_EndC	22EC	Chicken	-80	0	1	1	1880000	460000	DOX
472	90	K22P1_EndC	22EC	Chicken	-80	0	1	2	2340000	320000	DOX
473	90	K24P1_60	2460	Chicken	-80	0	1	1	3140000	610000	DOX
474	90	K24P1_60	2460	Chicken	-80	0	1	2	2880000	970000	DOX
475	90	K24P1_60C	2460C	Chicken	-80	0	1	1	928000	100000	DOX
476	90	K24P1_60C	2460C	Chicken	-80	0	1	2	838000	123000	DOX
477	90	K25P1_60	2560	Chicken	-80	0	1	1	38100000	10300000	DOX
478	90	K25P1_60	2560	Chicken	-80	0	1	2	38000000	14700000	DOX
479	90	K25P1_60C	2560C	Chicken	-80	0	1	1	560000	81000	DOX
480	90	K25P1_60C	2560C	Chicken	-80	0	1	2	498000	45000	DOX
481	90	K26P1_30	2630	Chicken	-80	0	1	1	11900000	2130000	DOX
482	90	K26P1_30	2630	Chicken	-80	0	1	2	11780000	1980000	DOX
483	90	K26P1_30C	2630C	Chicken	-80	0	1	1	110000000	31600000	DOX
484	90	K26P1_30C	2630C	Chicken	-80	0	1	2	97400000	32400000	DOX
401	90	LVU_07	1206	Human	-80	0	1	1	640000	0	ENR
402	90	LVU_07	1206	Human	-80	0	1	2	598000	0	ENR
403	90	LVO_03	1210	Human	-80	0	1	1	242000	6900	ENR
404	90	LVO_03	1210	Human	-80	0	1	2	314000	6700	ENR
405	90	TH_01	1214	Human	-80	0	1	1	34000	14500	ENR
406	90	TH_01	1214	Human	-80	0	1	2	31600	16000	ENR
407	90	TH_02	1215	Human	-80	0	1	1	1106000	15200	ENR
408	90	TH_02	1215	Human	-80	0	1	2	1064000	10100	ENR
409	90	TH_03	1216	Human	-80	0	1	1	486000	30000	ENR
410	90	TH_03	1216	Human	-80	0	1	2	530000	33000	ENR
411	90	HN_02	1222	Human	-80	0	1	1	2370000	14500	ENR
412	90	HN_02	1222	Human	-80	0	1	2	2180000	22100	ENR
413	90	TN_03	1227	Human	-80	0	1	1	2950000	0	ENR
414	90	TN_03	1227	Human	-80	0	1	2	2830000	0	ENR
415	90	TN_04	1228	Human	-80	0	1	1	312000	25000	ENR
416	90	TN_04	1228	Human	-80	0	1	2	284000	18000	ENR
417	90	TM-TB_01	1229	Human	-80	0	1	1	58200	23700	ENR
418	90	TM-TB_01	1229	Human	-80	0	1	2	58800	21600	ENR
419	90	TM-TB_03	1231	Human	-80	0	1	1	47000	8100	ENR
420	90	TM-TB_03	1231	Human	-80	0	1	2	43400	8700	ENR
421	90	TpCL_02	1247	Human	-80	0	1	1	36400	0	ENR
422	90	TpCL_02	1247	Human	-80	0	1	2	36000	0	ENR
465	90	K16P1_End	16END	Chicken	-80	0	1	1	310000	60000	ENR
466	90	K16P1_End	16END	Chicken	-80	0	1	2	230000	62000	ENR
467	90	K19P1_90	1990	Chicken	-80	0	1	1	4080000	2020000	ENR
468	90	K19P1_90	1990	Chicken	-80	0	1	2	4820000	2160000	ENR
469	90	K19P1_EndC	19EC	Chicken	-80	0	1	1	1100000	4000	ENR
470	90	K19P1_EndC	19EC	Chicken	-80	0	1	2	1120000	4000	ENR
471	90	K22P1_EndC	22EC	Chicken	-80	0	1	1	1880000	48000	ENR
472	90	K22P1_EndC	22EC	Chicken	-80	0	1	2	2340000	36000	ENR
473	90	K24P1_60	2460	Chicken	-80	0	1	1	3140000	840000	ENR
474	90	K24P1_60	2460	Chicken	-80	0	1	2	2880000	1230000	ENR
475	90	K24P1_60C	2460C	Chicken	-80	0	1	1	928000	5000	ENR
476	90	K24P1_60C	2460C	Chicken	-80	0	1	2	838000	13000	ENR
477	90	K25P1_60	2560	Chicken	-80	0	1	1	38100000	6500000	ENR
478	90	K25P1_60	2560	Chicken	-80	0	1	2	38000000	6900000	ENR
479	90	K25P1_60C	2560C	Chicken	-80	0	1	1	560000	34000	ENR
480	90	K25P1_60C	2560C	Chicken	-80	0	1	2	498000	21000	ENR
481	90	K26P1_30	2630	Chicken	-80	0	1	1	11900000	270000	ENR
482	90	K26P1_30	2630	Chicken	-80	0	1	2	11780000	330000	ENR
483	90	K26P1_30C	2630C	Chicken	-80	0	1	1	110000000	11100000	ENR
484	90	K26P1_30C	2630C	Chicken	-80	0	1	2	97400000	13700000	ENR
401	90	LVU_07	1206	Human	-80	0	1	1	640000	52000	FFN
402	90	LVU_07	1206	Human	-80	0	1	2	598000	67000	FFN
403	90	LVO_03	1210	Human	-80	0	1	1	242000	14500	FFN
404	90	LVO_03	1210	Human	-80	0	1	2	314000	14400	FFN
405	90	TH_01	1214	Human	-80	0	1	1	34000	1200	FFN
406	90	TH_01	1214	Human	-80	0	1	2	31600	800	FFN
407	90	TH_02	1215	Human	-80	0	1	1	1106000	34500	FFN
408	90	TH_02	1215	Human	-80	0	1	2	1064000	33000	FFN
409	90	TH_03	1216	Human	-80	0	1	1	486000	25000	FFN
410	90	TH_03	1216	Human	-80	0	1	2	530000	22000	FFN
411	90	HN_02	1222	Human	-80	0	1	1	2370000	182000	FFN
412	90	HN_02	1222	Human	-80	0	1	2	2180000	208000	FFN
413	90	TN_03	1227	Human	-80	0	1	1	2950000	1940000	FFN
414	90	TN_03	1227	Human	-80	0	1	2	2830000	2090000	FFN
415	90	TN_04	1228	Human	-80	0	1	1	312000	184000	FFN
416	90	TN_04	1228	Human	-80	0	1	2	284000	165000	FFN
417	90	TM-TB_01	1229	Human	-80	0	1	1	58200	10000	FFN
418	90	TM-TB_01	1229	Human	-80	0	1	2	58800	9200	FFN
419	90	TM-TB_03	1231	Human	-80	0	1	1	47000	5900	FFN
420	90	TM-TB_03	1231	Human	-80	0	1	2	43400	5500	FFN
421	90	TpCL_02	1247	Human	-80	0	1	1	36400	0	FFN
422	90	TpCL_02	1247	Human	-80	0	1	2	36000	0	FFN
465	90	K16P1_End	16END	Chicken	-80	0	1	1	310000	196000	FFN
466	90	K16P1_End	16END	Chicken	-80	0	1	2	230000	178000	FFN
467	90	K19P1_90	1990	Chicken	-80	0	1	1	4080000	3560000	FFN
468	90	K19P1_90	1990	Chicken	-80	0	1	2	4820000	3340000	FFN
469	90	K19P1_EndC	19EC	Chicken	-80	0	1	1	1100000	480000	FFN
470	90	K19P1_EndC	19EC	Chicken	-80	0	1	2	1120000	520000	FFN
471	90	K22P1_EndC	22EC	Chicken	-80	0	1	1	1880000	1280000	FFN
472	90	K22P1_EndC	22EC	Chicken	-80	0	1	2	2340000	1360000	FFN
473	90	K24P1_60	2460	Chicken	-80	0	1	1	3140000	1980000	FFN
474	90	K24P1_60	2460	Chicken	-80	0	1	2	2880000	1980000	FFN
475	90	K24P1_60C	2460C	Chicken	-80	0	1	1	928000	14000	FFN
476	90	K24P1_60C	2460C	Chicken	-80	0	1	2	838000	23000	FFN
477	90	K25P1_60	2560	Chicken	-80	0	1	1	38100000	35600000	FFN
478	90	K25P1_60	2560	Chicken	-80	0	1	2	38000000	32400000	FFN
479	90	K25P1_60C	2560C	Chicken	-80	0	1	1	560000	91000	FFN
480	90	K25P1_60C	2560C	Chicken	-80	0	1	2	498000	91000	FFN
481	90	K26P1_30	2630	Chicken	-80	0	1	1	11900000	5040000	FFN
482	90	K26P1_30	2630	Chicken	-80	0	1	2	11780000	5170000	FFN
483	90	K26P1_30C	2630C	Chicken	-80	0	1	1	110000000	65000000	FFN
484	90	K26P1_30C	2630C	Chicken	-80	0	1	2	97400000	63500000	FFN
401	90	LVU_07	1206	Human	-80	0	1	1	640000	4000	GEN
402	90	LVU_07	1206	Human	-80	0	1	2	598000	4400	GEN
403	90	LVO_03	1210	Human	-80	0	1	1	242000	2700	GEN
404	90	LVO_03	1210	Human	-80	0	1	2	314000	2000	GEN
405	90	TH_01	1214	Human	-80	0	1	1	34000	6900	GEN
406	90	TH_01	1214	Human	-80	0	1	2	31600	12500	GEN
407	90	TH_02	1215	Human	-80	0	1	1	1106000	7600	GEN
408	90	TH_02	1215	Human	-80	0	1	2	1064000	7500	GEN
409	90	TH_03	1216	Human	-80	0	1	1	486000	0	GEN
410	90	TH_03	1216	Human	-80	0	1	2	530000	0	GEN
411	90	HN_02	1222	Human	-80	0	1	1	2370000	188000	GEN
412	90	HN_02	1222	Human	-80	0	1	2	2180000	179000	GEN
413	90	TN_03	1227	Human	-80	0	1	1	2950000	0	GEN
414	90	TN_03	1227	Human	-80	0	1	2	2830000	0	GEN
415	90	TN_04	1228	Human	-80	0	1	1	312000	14000	GEN
416	90	TN_04	1228	Human	-80	0	1	2	284000	27000	GEN
417	90	TM-TB_01	1229	Human	-80	0	1	1	58200	9400	GEN
418	90	TM-TB_01	1229	Human	-80	0	1	2	58800	8500	GEN
419	90	TM-TB_03	1231	Human	-80	0	1	1	47000	2900	GEN
420	90	TM-TB_03	1231	Human	-80	0	1	2	43400	2700	GEN
421	90	TpCL_02	1247	Human	-80	0	1	1	36400	0	GEN
422	90	TpCL_02	1247	Human	-80	0	1	2	36000	0	GEN
465	90	K16P1_End	16END	Chicken	-80	0	1	1	310000	134000	GEN
466	90	K16P1_End	16END	Chicken	-80	0	1	2	230000	128000	GEN
467	90	K19P1_90	1990	Chicken	-80	0	1	1	4080000	1700000	GEN
468	90	K19P1_90	1990	Chicken	-80	0	1	2	4820000	2640000	GEN
469	90	K19P1_EndC	19EC	Chicken	-80	0	1	1	1100000	16000	GEN
470	90	K19P1_EndC	19EC	Chicken	-80	0	1	2	1120000	16000	GEN
471	90	K22P1_EndC	22EC	Chicken	-80	0	1	1	1880000	1260000	GEN
472	90	K22P1_EndC	22EC	Chicken	-80	0	1	2	2340000	1220000	GEN
473	90	K24P1_60	2460	Chicken	-80	0	1	1	3140000	1290000	GEN
474	90	K24P1_60	2460	Chicken	-80	0	1	2	2880000	1090000	GEN
475	90	K24P1_60C	2460C	Chicken	-80	0	1	1	928000	10000	GEN
476	90	K24P1_60C	2460C	Chicken	-80	0	1	2	838000	18000	GEN
477	90	K25P1_60	2560	Chicken	-80	0	1	1	38100000	6600000	GEN
478	90	K25P1_60	2560	Chicken	-80	0	1	2	38000000	4400000	GEN
479	90	K25P1_60C	2560C	Chicken	-80	0	1	1	560000	64000	GEN
480	90	K25P1_60C	2560C	Chicken	-80	0	1	2	498000	72000	GEN
481	90	K26P1_30	2630	Chicken	-80	0	1	1	11900000	120000	GEN
482	90	K26P1_30	2630	Chicken	-80	0	1	2	11780000	160000	GEN
483	90	K26P1_30C	2630C	Chicken	-80	0	1	1	110000000	1320000	GEN
484	90	K26P1_30C	2630C	Chicken	-80	0	1	2	97400000	920000	GEN
567	180	LVU_07	1206	Human	-80	0	1	1	594000	0	CIP
568	180	LVU_07	1206	Human	-80	0	1	2	442000	0	CIP
569	180	LVO_03	1210	Human	-80	0	1	1	280000	900	CIP
570	180	LVO_03	1210	Human	-80	0	1	2	322000	800	CIP
571	180	TH_01	1214	Human	-80	0	1	1	31000	16600	CIP
572	180	TH_01	1214	Human	-80	0	1	2	33000	17700	CIP
573	180	TH_02	1215	Human	-80	0	1	1	1158000	6200	CIP
574	180	TH_02	1215	Human	-80	0	1	2	1046000	8200	CIP
575	180	TH_03	1216	Human	-80	0	1	1	410000	27000	CIP
576	180	TH_03	1216	Human	-80	0	1	2	522000	28000	CIP
577	180	HN_02	1222	Human	-80	0	1	1	1610000	8500	CIP
578	180	HN_02	1222	Human	-80	0	1	2	1890000	8500	CIP
579	180	TN_03	1227	Human	-80	0	1	1	2470000	0	CIP
580	180	TN_03	1227	Human	-80	0	1	2	2530000	0	CIP
581	180	TN_04	1228	Human	-80	0	1	1	322000	18000	CIP
582	180	TN_04	1228	Human	-80	0	1	2	374000	18000	CIP
583	180	TM-TB_01	1229	Human	-80	0	1	1	44600	12900	CIP
584	180	TM-TB_01	1229	Human	-80	0	1	2	40000	11300	CIP
585	180	TM-TB_03	1231	Human	-80	0	1	1	54400	6200	CIP
586	180	TM-TB_03	1231	Human	-80	0	1	2	50400	7600	CIP
587	180	TpCL_02	1247	Human	-80	0	1	1	40800	0	CIP
588	180	TpCL_02	1247	Human	-80	0	1	2	42000	0	CIP
633	180	K16P1_End	16END	Chicken	-80	0	1	1	188000	7000	CIP
634	180	K16P1_End	16END	Chicken	-80	0	1	2	240000	9000	CIP
635	180	K19P1_90	1990	Chicken	-80	0	1	1	4120000	720000	CIP
636	180	K19P1_90	1990	Chicken	-80	0	1	2	4120000	720000	CIP
637	180	K19P1_EndC	19EC	Chicken	-80	0	1	1	1180000	1000	CIP
638	180	K19P1_EndC	19EC	Chicken	-80	0	1	2	810000	3000	CIP
639	180	K22P1_EndC	22EC	Chicken	-80	0	1	1	1800000	10000	CIP
640	180	K22P1_EndC	22EC	Chicken	-80	0	1	2	1640000	23000	CIP
641	180	K24P1_60	2460	Chicken	-80	0	1	1	3000000	660000	CIP
642	180	K24P1_60	2460	Chicken	-80	0	1	2	2540000	660000	CIP
643	180	K24P1_60C	2460C	Chicken	-80	0	1	1	1470000	6000	CIP
644	180	K24P1_60C	2460C	Chicken	-80	0	1	2	1210000	6000	CIP
645	180	K25P1_60	2560	Chicken	-80	0	1	1	27200000	4000000	CIP
646	180	K25P1_60	2560	Chicken	-80	0	1	2	46600000	3000000	CIP
647	180	K25P1_60C	2560C	Chicken	-80	0	1	1	1200000	18000	CIP
648	180	K25P1_60C	2560C	Chicken	-80	0	1	2	1140000	13000	CIP
649	180	K26P1_30	2630	Chicken	-80	0	1	1	13000000	160000	CIP
650	180	K26P1_30	2630	Chicken	-80	0	1	2	13100000	110000	CIP
651	180	K26P1_30C	2630C	Chicken	-80	0	1	1	102000000	6400000	CIP
652	180	K26P1_30C	2630C	Chicken	-80	0	1	2	119800000	1100000	CIP
567	180	LVU_07	1206	Human	-80	0	1	1	594000	3000	DOX
568	180	LVU_07	1206	Human	-80	0	1	2	442000	4500	DOX
569	180	LVO_03	1210	Human	-80	0	1	1	280000	6000	DOX
570	180	LVO_03	1210	Human	-80	0	1	2	322000	4400	DOX
571	180	TH_01	1214	Human	-80	0	1	1	31000	200	DOX
572	180	TH_01	1214	Human	-80	0	1	2	33000	600	DOX
573	180	TH_02	1215	Human	-80	0	1	1	1158000	122900	DOX
574	180	TH_02	1215	Human	-80	0	1	2	1046000	100000	DOX
575	180	TH_03	1216	Human	-80	0	1	1	410000	0	DOX
576	180	TH_03	1216	Human	-80	0	1	2	522000	0	DOX
577	180	HN_02	1222	Human	-80	0	1	1	1610000	9000	DOX
578	180	HN_02	1222	Human	-80	0	1	2	1890000	8000	DOX
579	180	TN_03	1227	Human	-80	0	1	1	2470000	13000	DOX
580	180	TN_03	1227	Human	-80	0	1	2	2530000	4000	DOX
581	180	TN_04	1228	Human	-80	0	1	1	322000	3000	DOX
582	180	TN_04	1228	Human	-80	0	1	2	374000	8000	DOX
583	180	TM-TB_01	1229	Human	-80	0	1	1	44600	100	DOX
584	180	TM-TB_01	1229	Human	-80	0	1	2	40000	300	DOX
585	180	TM-TB_03	1231	Human	-80	0	1	1	54400	2100	DOX
586	180	TM-TB_03	1231	Human	-80	0	1	2	50400	1000	DOX
587	180	TpCL_02	1247	Human	-80	0	1	1	40800	0	DOX
588	180	TpCL_02	1247	Human	-80	0	1	2	42000	0	DOX
633	180	K16P1_End	16END	Chicken	-80	0	1	1	188000	4000	DOX
634	180	K16P1_End	16END	Chicken	-80	0	1	2	240000	3000	DOX
635	180	K19P1_90	1990	Chicken	-80	0	1	1	4120000	1600000	DOX
636	180	K19P1_90	1990	Chicken	-80	0	1	2	4120000	1200000	DOX
637	180	K19P1_EndC	19EC	Chicken	-80	0	1	1	1180000	0	DOX
638	180	K19P1_EndC	19EC	Chicken	-80	0	1	2	810000	0	DOX
639	180	K22P1_EndC	22EC	Chicken	-80	0	1	1	1800000	30000	DOX
640	180	K22P1_EndC	22EC	Chicken	-80	0	1	2	1640000	40000	DOX
641	180	K24P1_60	2460	Chicken	-80	0	1	1	3000000	220000	DOX
642	180	K24P1_60	2460	Chicken	-80	0	1	2	2540000	430000	DOX
643	180	K24P1_60C	2460C	Chicken	-80	0	1	1	1470000	0	DOX
644	180	K24P1_60C	2460C	Chicken	-80	0	1	2	1210000	0	DOX
645	180	K25P1_60	2560	Chicken	-80	0	1	1	27200000	3100000	DOX
646	180	K25P1_60	2560	Chicken	-80	0	1	2	46600000	4100000	DOX
647	180	K25P1_60C	2560C	Chicken	-80	0	1	1	1200000	7000	DOX
648	180	K25P1_60C	2560C	Chicken	-80	0	1	2	1140000	11000	DOX
649	180	K26P1_30	2630	Chicken	-80	0	1	1	13000000	600000	DOX
650	180	K26P1_30	2630	Chicken	-80	0	1	2	13100000	580000	DOX
651	180	K26P1_30C	2630C	Chicken	-80	0	1	1	102000000	9400000	DOX
652	180	K26P1_30C	2630C	Chicken	-80	0	1	2	119800000	5300000	DOX
567	180	LVU_07	1206	Human	-80	0	1	1	594000	0	ENR
568	180	LVU_07	1206	Human	-80	0	1	2	442000	0	ENR
569	180	LVO_03	1210	Human	-80	0	1	1	280000	7500	ENR
570	180	LVO_03	1210	Human	-80	0	1	2	322000	6800	ENR
571	180	TH_01	1214	Human	-80	0	1	1	31000	14600	ENR
572	180	TH_01	1214	Human	-80	0	1	2	33000	19000	ENR
573	180	TH_02	1215	Human	-80	0	1	1	1158000	7100	ENR
574	180	TH_02	1215	Human	-80	0	1	2	1046000	10900	ENR
575	180	TH_03	1216	Human	-80	0	1	1	410000	34000	ENR
576	180	TH_03	1216	Human	-80	0	1	2	522000	36000	ENR
577	180	HN_02	1222	Human	-80	0	1	1	1610000	8900	ENR
578	180	HN_02	1222	Human	-80	0	1	2	1890000	11700	ENR
579	180	TN_03	1227	Human	-80	0	1	1	2470000	0	ENR
580	180	TN_03	1227	Human	-80	0	1	2	2530000	0	ENR
581	180	TN_04	1228	Human	-80	0	1	1	322000	22000	ENR
582	180	TN_04	1228	Human	-80	0	1	2	374000	16000	ENR
583	180	TM-TB_01	1229	Human	-80	0	1	1	44600	19700	ENR
584	180	TM-TB_01	1229	Human	-80	0	1	2	40000	21100	ENR
585	180	TM-TB_03	1231	Human	-80	0	1	1	54400	6200	ENR
586	180	TM-TB_03	1231	Human	-80	0	1	2	50400	7800	ENR
587	180	TpCL_02	1247	Human	-80	0	1	1	40800	0	ENR
588	180	TpCL_02	1247	Human	-80	0	1	2	42000	0	ENR
633	180	K16P1_End	16END	Chicken	-80	0	1	1	188000	32000	ENR
634	180	K16P1_End	16END	Chicken	-80	0	1	2	240000	45000	ENR
635	180	K19P1_90	1990	Chicken	-80	0	1	1	4120000	1300000	ENR
636	180	K19P1_90	1990	Chicken	-80	0	1	2	4120000	1440000	ENR
637	180	K19P1_EndC	19EC	Chicken	-80	0	1	1	1180000	1000	ENR
638	180	K19P1_EndC	19EC	Chicken	-80	0	1	2	810000	0	ENR
639	180	K22P1_EndC	22EC	Chicken	-80	0	1	1	1800000	24000	ENR
640	180	K22P1_EndC	22EC	Chicken	-80	0	1	2	1640000	20000	ENR
641	180	K24P1_60	2460	Chicken	-80	0	1	1	3000000	890000	ENR
642	180	K24P1_60	2460	Chicken	-80	0	1	2	2540000	1180000	ENR
643	180	K24P1_60C	2460C	Chicken	-80	0	1	1	1470000	8000	ENR
644	180	K24P1_60C	2460C	Chicken	-80	0	1	2	1210000	3000	ENR
645	180	K25P1_60	2560	Chicken	-80	0	1	1	27200000	4200000	ENR
646	180	K25P1_60	2560	Chicken	-80	0	1	2	46600000	5400000	ENR
647	180	K25P1_60C	2560C	Chicken	-80	0	1	1	1200000	56000	ENR
648	180	K25P1_60C	2560C	Chicken	-80	0	1	2	1140000	73000	ENR
649	180	K26P1_30	2630	Chicken	-80	0	1	1	13000000	230000	ENR
650	180	K26P1_30	2630	Chicken	-80	0	1	2	13100000	290000	ENR
651	180	K26P1_30C	2630C	Chicken	-80	0	1	1	102000000	8200000	ENR
652	180	K26P1_30C	2630C	Chicken	-80	0	1	2	119800000	9900000	ENR
567	180	LVU_07	1206	Human	-80	0	1	1	594000	50000	FFN
568	180	LVU_07	1206	Human	-80	0	1	2	442000	61000	FFN
569	180	LVO_03	1210	Human	-80	0	1	1	280000	14300	FFN
570	180	LVO_03	1210	Human	-80	0	1	2	322000	10800	FFN
571	180	TH_01	1214	Human	-80	0	1	1	31000	2600	FFN
572	180	TH_01	1214	Human	-80	0	1	2	33000	1500	FFN
573	180	TH_02	1215	Human	-80	0	1	1	1158000	37800	FFN
574	180	TH_02	1215	Human	-80	0	1	2	1046000	34700	FFN
575	180	TH_03	1216	Human	-80	0	1	1	410000	26000	FFN
576	180	TH_03	1216	Human	-80	0	1	2	522000	21000	FFN
577	180	HN_02	1222	Human	-80	0	1	1	1610000	175000	FFN
578	180	HN_02	1222	Human	-80	0	1	2	1890000	142000	FFN
579	180	TN_03	1227	Human	-80	0	1	1	2470000	1430000	FFN
580	180	TN_03	1227	Human	-80	0	1	2	2530000	1440000	FFN
581	180	TN_04	1228	Human	-80	0	1	1	322000	196000	FFN
582	180	TN_04	1228	Human	-80	0	1	2	374000	217000	FFN
583	180	TM-TB_01	1229	Human	-80	0	1	1	44600	9900	FFN
584	180	TM-TB_01	1229	Human	-80	0	1	2	40000	8600	FFN
585	180	TM-TB_03	1231	Human	-80	0	1	1	54400	6000	FFN
586	180	TM-TB_03	1231	Human	-80	0	1	2	50400	6600	FFN
587	180	TpCL_02	1247	Human	-80	0	1	1	40800	0	FFN
588	180	TpCL_02	1247	Human	-80	0	1	2	42000	0	FFN
633	180	K16P1_End	16END	Chicken	-80	0	1	1	188000	90000	FFN
634	180	K16P1_End	16END	Chicken	-80	0	1	2	240000	120000	FFN
635	180	K19P1_90	1990	Chicken	-80	0	1	1	4120000	3840000	FFN
636	180	K19P1_90	1990	Chicken	-80	0	1	2	4120000	3740000	FFN
637	180	K19P1_EndC	19EC	Chicken	-80	0	1	1	1180000	460000	FFN
638	180	K19P1_EndC	19EC	Chicken	-80	0	1	2	810000	170000	FFN
639	180	K22P1_EndC	22EC	Chicken	-80	0	1	1	1800000	360000	FFN
640	180	K22P1_EndC	22EC	Chicken	-80	0	1	2	1640000	610000	FFN
641	180	K24P1_60	2460	Chicken	-80	0	1	1	3000000	1480000	FFN
642	180	K24P1_60	2460	Chicken	-80	0	1	2	2540000	1990000	FFN
643	180	K24P1_60C	2460C	Chicken	-80	0	1	1	1470000	12000	FFN
644	180	K24P1_60C	2460C	Chicken	-80	0	1	2	1210000	16000	FFN
645	180	K25P1_60	2560	Chicken	-80	0	1	1	27200000	19400000	FFN
646	180	K25P1_60	2560	Chicken	-80	0	1	2	46600000	22000000	FFN
647	180	K25P1_60C	2560C	Chicken	-80	0	1	1	1200000	295000	FFN
648	180	K25P1_60C	2560C	Chicken	-80	0	1	2	1140000	320000	FFN
649	180	K26P1_30	2630	Chicken	-80	0	1	1	13000000	3280000	FFN
650	180	K26P1_30	2630	Chicken	-80	0	1	2	13100000	5200000	FFN
651	180	K26P1_30C	2630C	Chicken	-80	0	1	1	102000000	56000000	FFN
652	180	K26P1_30C	2630C	Chicken	-80	0	1	2	119800000	55200000	FFN
567	180	LVU_07	1206	Human	-80	0	1	1	594000	3400	GEN
568	180	LVU_07	1206	Human	-80	0	1	2	442000	3500	GEN
569	180	LVO_03	1210	Human	-80	0	1	1	280000	2400	GEN
570	180	LVO_03	1210	Human	-80	0	1	2	322000	2600	GEN
571	180	TH_01	1214	Human	-80	0	1	1	31000	14100	GEN
572	180	TH_01	1214	Human	-80	0	1	2	33000	10400	GEN
573	180	TH_02	1215	Human	-80	0	1	1	1158000	6900	GEN
574	180	TH_02	1215	Human	-80	0	1	2	1046000	7600	GEN
575	180	TH_03	1216	Human	-80	0	1	1	410000	0	GEN
576	180	TH_03	1216	Human	-80	0	1	2	522000	0	GEN
577	180	HN_02	1222	Human	-80	0	1	1	1610000	143000	GEN
578	180	HN_02	1222	Human	-80	0	1	2	1890000	156000	GEN
579	180	TN_03	1227	Human	-80	0	1	1	2470000	0	GEN
580	180	TN_03	1227	Human	-80	0	1	2	2530000	1000	GEN
581	180	TN_04	1228	Human	-80	0	1	1	322000	42000	GEN
582	180	TN_04	1228	Human	-80	0	1	2	374000	21000	GEN
583	180	TM-TB_01	1229	Human	-80	0	1	1	44600	6000	GEN
584	180	TM-TB_01	1229	Human	-80	0	1	2	40000	6000	GEN
585	180	TM-TB_03	1231	Human	-80	0	1	1	54400	2300	GEN
586	180	TM-TB_03	1231	Human	-80	0	1	2	50400	2900	GEN
587	180	TpCL_02	1247	Human	-80	0	1	1	40800	0	GEN
588	180	TpCL_02	1247	Human	-80	0	1	2	42000	0	GEN
633	180	K16P1_End	16END	Chicken	-80	0	1	1	188000	81000	GEN
634	180	K16P1_End	16END	Chicken	-80	0	1	2	240000	96000	GEN
635	180	K19P1_90	1990	Chicken	-80	0	1	1	4120000	1180000	GEN
636	180	K19P1_90	1990	Chicken	-80	0	1	2	4120000	1550000	GEN
637	180	K19P1_EndC	19EC	Chicken	-80	0	1	1	1180000	3000	GEN
638	180	K19P1_EndC	19EC	Chicken	-80	0	1	2	810000	12000	GEN
639	180	K22P1_EndC	22EC	Chicken	-80	0	1	1	1800000	730000	GEN
640	180	K22P1_EndC	22EC	Chicken	-80	0	1	2	1640000	910000	GEN
641	180	K24P1_60	2460	Chicken	-80	0	1	1	3000000	690000	GEN
642	180	K24P1_60	2460	Chicken	-80	0	1	2	2540000	890000	GEN
643	180	K24P1_60C	2460C	Chicken	-80	0	1	1	1470000	5000	GEN
644	180	K24P1_60C	2460C	Chicken	-80	0	1	2	1210000	11000	GEN
645	180	K25P1_60	2560	Chicken	-80	0	1	1	27200000	3200000	GEN
646	180	K25P1_60	2560	Chicken	-80	0	1	2	46600000	3900000	GEN
647	180	K25P1_60C	2560C	Chicken	-80	0	1	1	1200000	295000	GEN
648	180	K25P1_60C	2560C	Chicken	-80	0	1	2	1140000	275000	GEN
649	180	K26P1_30	2630	Chicken	-80	0	1	1	13000000	160000	GEN
650	180	K26P1_30	2630	Chicken	-80	0	1	2	13100000	120000	GEN
651	180	K26P1_30C	2630C	Chicken	-80	0	1	1	102000000	780000	GEN
652	180	K26P1_30C	2630C	Chicken	-80	0	1	2	119800000	630000	GEN
1	0	LVU_07	1206	Human	Fresh	0	0	1	850000	10000	DOX
2	0	LVU_07	1206	Human	Fresh	0	0	2	860000	40000	DOX
3	0	LVO_03	1210	Human	Fresh	0	0	1	285000	71000	DOX
4	0	LVO_03	1210	Human	Fresh	0	0	2	358000	34000	DOX
5	0	TH_01	1214	Human	Fresh	0	0	1	40500	600	DOX
6	0	TH_01	1214	Human	Fresh	0	0	2	37000	400	DOX
7	0	TH_02	1215	Human	Fresh	0	0	1	976000	180000	DOX
8	0	TH_02	1215	Human	Fresh	0	0	2	944000	166000	DOX
9	0	TH_03	1216	Human	Fresh	0	0	1	406000	100	DOX
10	0	TH_03	1216	Human	Fresh	0	0	2	390000	600	DOX
11	0	HN_02	1222	Human	Fresh	0	0	2	1434000	36000	DOX
12	0	HN_02	1222	Human	Fresh	0	0	1	1358000	37000	DOX
13	0	TN_03	1227	Human	Fresh	0	0	1	1744000	106000	DOX
14	0	TN_03	1227	Human	Fresh	0	0	2	1720000	128000	DOX
15	0	TN_04	1228	Human	Fresh	0	0	1	332000	15700	DOX
16	0	TN_04	1228	Human	Fresh	0	0	2	302000	15900	DOX
17	0	TM-TB_01	1229	Human	Fresh	0	0	1	52000	20000	DOX
18	0	TM-TB_01	1229	Human	Fresh	0	0	2	48000	16000	DOX
19	0	TM-TB_03	1231	Human	Fresh	0	0	1	36200	1900	DOX
20	0	TM-TB_03	1231	Human	Fresh	0	0	2	37600	1300	DOX
21	0	TpCL_02	1247	Human	Fresh	0	0	1	36300	0	DOX
22	0	TpCL_02	1247	Human	Fresh	0	0	2	39200	100	DOX
23	0	K16P1_End	16END	Chicken	Fresh	0	0	1	236000	65000	DOX
24	0	K16P1_End	16END	Chicken	Fresh	0	0	2	234000	109000	DOX
25	0	K19P1_90	1990	Chicken	Fresh	0	0	1	4060000	1810000	DOX
26	0	K19P1_90	1990	Chicken	Fresh	0	0	2	4200000	1800000	DOX
27	0	K19P1_EndC	19EC	Chicken	Fresh	0	0	1	978000	282000	DOX
28	0	K19P1_EndC	19EC	Chicken	Fresh	0	0	2	996000	275000	DOX
29	0	K22P1_EndC	22EC	Chicken	Fresh	0	0	1	700000	230000	DOX
30	0	K22P1_EndC	22EC	Chicken	Fresh	0	0	2	590000	240000	DOX
31	0	K24P1_60	2460	Chicken	Fresh	0	0	1	5000000	1060000	DOX
32	0	K24P1_60	2460	Chicken	Fresh	0	0	2	4980000	1460000	DOX
33	0	K24P1_60C	2460C	Chicken	Fresh	0	0	1	1600000	12000	DOX
34	0	K24P1_60C	2460C	Chicken	Fresh	0	0	2	1530000	35000	DOX
35	0	K25P1_60	2560	Chicken	Fresh	0	0	1	17200000	3100000	DOX
36	0	K25P1_60	2560	Chicken	Fresh	0	0	2	16900000	3210000	DOX
37	0	K25P1_60C	2560C	Chicken	Fresh	0	0	1	646000	4000	DOX
38	0	K25P1_60C	2560C	Chicken	Fresh	0	0	2	606000	0	DOX
39	0	K26P1_30	2630	Chicken	Fresh	0	0	1	7780000	1140000	DOX
40	0	K26P1_30	2630	Chicken	Fresh	0	0	2	8000000	900000	DOX
41	0	K26P1_30C	2630C	Chicken	Fresh	0	0	1	70000000	8200000	DOX
42	0	K26P1_30C	2630C	Chicken	Fresh	0	0	2	70000000	5600000	DOX
1	0	LVU_07	1206	Human	Fresh	0	0	1	850000	0	ENR
2	0	LVU_07	1206	Human	Fresh	0	0	2	860000	0	ENR
3	0	LVO_03	1210	Human	Fresh	0	0	1	285000	11000	ENR
4	0	LVO_03	1210	Human	Fresh	0	0	2	358000	4000	ENR
5	0	TH_01	1214	Human	Fresh	0	0	1	40500	26600	ENR
6	0	TH_01	1214	Human	Fresh	0	0	2	37000	22600	ENR
7	0	TH_02	1215	Human	Fresh	0	0	1	976000	9000	ENR
8	0	TH_02	1215	Human	Fresh	0	0	2	944000	2000	ENR
9	0	TH_03	1216	Human	Fresh	0	0	1	406000	31900	ENR
10	0	TH_03	1216	Human	Fresh	0	0	2	390000	35500	ENR
11	0	HN_02	1222	Human	Fresh	0	0	2	1434000	8000	ENR
12	0	HN_02	1222	Human	Fresh	0	0	1	1358000	15000	ENR
13	0	TN_03	1227	Human	Fresh	0	0	1	1744000	0	ENR
14	0	TN_03	1227	Human	Fresh	0	0	2	1720000	0	ENR
15	0	TN_04	1228	Human	Fresh	0	0	1	332000	19700	ENR
16	0	TN_04	1228	Human	Fresh	0	0	2	302000	16400	ENR
17	0	TM-TB_01	1229	Human	Fresh	0	0	1	52000	22000	ENR
18	0	TM-TB_01	1229	Human	Fresh	0	0	2	48000	20000	ENR
19	0	TM-TB_03	1231	Human	Fresh	0	0	1	36200	5000	ENR
20	0	TM-TB_03	1231	Human	Fresh	0	0	2	37600	6000	ENR
21	0	TpCL_02	1247	Human	Fresh	0	0	1	36300	0	ENR
22	0	TpCL_02	1247	Human	Fresh	0	0	2	39200	0	ENR
23	0	K16P1_End	16END	Chicken	Fresh	0	0	1	236000	108000	ENR
24	0	K16P1_End	16END	Chicken	Fresh	0	0	2	234000	102000	ENR
25	0	K19P1_90	1990	Chicken	Fresh	0	0	1	4060000	1720000	ENR
26	0	K19P1_90	1990	Chicken	Fresh	0	0	2	4200000	1900000	ENR
27	0	K19P1_EndC	19EC	Chicken	Fresh	0	0	1	978000	12000	ENR
28	0	K19P1_EndC	19EC	Chicken	Fresh	0	0	2	996000	5000	ENR
29	0	K22P1_EndC	22EC	Chicken	Fresh	0	0	1	700000	21000	ENR
30	0	K22P1_EndC	22EC	Chicken	Fresh	0	0	2	590000	22000	ENR
31	0	K24P1_60	2460	Chicken	Fresh	0	0	1	5000000	2940000	ENR
32	0	K24P1_60	2460	Chicken	Fresh	0	0	2	4980000	2910000	ENR
33	0	K24P1_60C	2460C	Chicken	Fresh	0	0	1	1600000	16000	ENR
34	0	K24P1_60C	2460C	Chicken	Fresh	0	0	2	1530000	7000	ENR
35	0	K25P1_60	2560	Chicken	Fresh	0	0	1	17200000	3740000	ENR
36	0	K25P1_60	2560	Chicken	Fresh	0	0	2	16900000	3900000	ENR
37	0	K25P1_60C	2560C	Chicken	Fresh	0	0	1	646000	14000	ENR
38	0	K25P1_60C	2560C	Chicken	Fresh	0	0	2	606000	8000	ENR
39	0	K26P1_30	2630	Chicken	Fresh	0	0	1	7780000	263000	ENR
40	0	K26P1_30	2630	Chicken	Fresh	0	0	2	8000000	252000	ENR
41	0	K26P1_30C	2630C	Chicken	Fresh	0	0	1	70000000	6930000	ENR
42	0	K26P1_30C	2630C	Chicken	Fresh	0	0	2	70000000	6520000	ENR
1	0	LVU_07	1206	Human	Fresh	0	0	1	850000	50000	FFN
2	0	LVU_07	1206	Human	Fresh	0	0	2	860000	40000	FFN
3	0	LVO_03	1210	Human	Fresh	0	0	1	285000	20000	FFN
4	0	LVO_03	1210	Human	Fresh	0	0	2	358000	16000	FFN
5	0	TH_01	1214	Human	Fresh	0	0	1	40500	2800	FFN
6	0	TH_01	1214	Human	Fresh	0	0	2	37000	2000	FFN
7	0	TH_02	1215	Human	Fresh	0	0	1	976000	14000	FFN
8	0	TH_02	1215	Human	Fresh	0	0	2	944000	23000	FFN
9	0	TH_03	1216	Human	Fresh	0	0	1	406000	30100	FFN
10	0	TH_03	1216	Human	Fresh	0	0	2	390000	29500	FFN
11	0	HN_02	1222	Human	Fresh	0	0	2	1434000	142000	FFN
12	0	HN_02	1222	Human	Fresh	0	0	1	1358000	156000	FFN
13	0	TN_03	1227	Human	Fresh	0	0	1	1744000	1246000	FFN
14	0	TN_03	1227	Human	Fresh	0	0	2	1720000	1300000	FFN
15	0	TN_04	1228	Human	Fresh	0	0	1	332000	179000	FFN
16	0	TN_04	1228	Human	Fresh	0	0	2	302000	161000	FFN
17	0	TM-TB_01	1229	Human	Fresh	0	0	1	52000	8000	FFN
18	0	TM-TB_01	1229	Human	Fresh	0	0	2	48000	8000	FFN
19	0	TM-TB_03	1231	Human	Fresh	0	0	1	36200	5000	FFN
20	0	TM-TB_03	1231	Human	Fresh	0	0	2	37600	3900	FFN
21	0	TpCL_02	1247	Human	Fresh	0	0	1	36300	100	FFN
22	0	TpCL_02	1247	Human	Fresh	0	0	2	39200	100	FFN
23	0	K16P1_End	16END	Chicken	Fresh	0	0	1	236000	137000	FFN
24	0	K16P1_End	16END	Chicken	Fresh	0	0	2	234000	150000	FFN
25	0	K19P1_90	1990	Chicken	Fresh	0	0	1	4060000	3380000	FFN
26	0	K19P1_90	1990	Chicken	Fresh	0	0	2	4200000	2500000	FFN
27	0	K19P1_EndC	19EC	Chicken	Fresh	0	0	1	978000	370000	FFN
28	0	K19P1_EndC	19EC	Chicken	Fresh	0	0	2	996000	353000	FFN
29	0	K22P1_EndC	22EC	Chicken	Fresh	0	0	1	700000	410000	FFN
30	0	K22P1_EndC	22EC	Chicken	Fresh	0	0	2	590000	310000	FFN
31	0	K24P1_60	2460	Chicken	Fresh	0	0	1	5000000	3500000	FFN
32	0	K24P1_60	2460	Chicken	Fresh	0	0	2	4980000	3800000	FFN
33	0	K24P1_60C	2460C	Chicken	Fresh	0	0	1	1600000	40000	FFN
34	0	K24P1_60C	2460C	Chicken	Fresh	0	0	2	1530000	40000	FFN
35	0	K25P1_60	2560	Chicken	Fresh	0	0	1	17200000	14400000	FFN
36	0	K25P1_60	2560	Chicken	Fresh	0	0	2	16900000	14460000	FFN
37	0	K25P1_60C	2560C	Chicken	Fresh	0	0	1	646000	79000	FFN
38	0	K25P1_60C	2560C	Chicken	Fresh	0	0	2	606000	90000	FFN
39	0	K26P1_30	2630	Chicken	Fresh	0	0	1	7780000	5220000	FFN
40	0	K26P1_30	2630	Chicken	Fresh	0	0	2	8000000	5460000	FFN
41	0	K26P1_30C	2630C	Chicken	Fresh	0	0	1	70000000	44000000	FFN
42	0	K26P1_30C	2630C	Chicken	Fresh	0	0	2	70000000	41600000	FFN
1	0	LVU_07	1206	Human	Fresh	0	0	1	850000	0	GEN
2	0	LVU_07	1206	Human	Fresh	0	0	2	860000	20000	GEN
3	0	LVO_03	1210	Human	Fresh	0	0	1	285000	7000	GEN
4	0	LVO_03	1210	Human	Fresh	0	0	2	358000	2000	GEN
5	0	TH_01	1214	Human	Fresh	0	0	1	40500	16800	GEN
6	0	TH_01	1214	Human	Fresh	0	0	2	37000	13800	GEN
7	0	TH_02	1215	Human	Fresh	0	0	1	976000	10000	GEN
8	0	TH_02	1215	Human	Fresh	0	0	2	944000	5000	GEN
9	0	TH_03	1216	Human	Fresh	0	0	1	406000	0	GEN
10	0	TH_03	1216	Human	Fresh	0	0	2	390000	0	GEN
11	0	HN_02	1222	Human	Fresh	0	0	2	1434000	160000	GEN
12	0	HN_02	1222	Human	Fresh	0	0	1	1358000	150000	GEN
13	0	TN_03	1227	Human	Fresh	0	0	1	1744000	500	GEN
14	0	TN_03	1227	Human	Fresh	0	0	2	1720000	600	GEN
15	0	TN_04	1228	Human	Fresh	0	0	1	332000	19200	GEN
16	0	TN_04	1228	Human	Fresh	0	0	2	302000	20500	GEN
17	0	TM-TB_01	1229	Human	Fresh	0	0	1	52000	9000	GEN
18	0	TM-TB_01	1229	Human	Fresh	0	0	2	48000	5000	GEN
19	0	TM-TB_03	1231	Human	Fresh	0	0	1	36200	2700	GEN
20	0	TM-TB_03	1231	Human	Fresh	0	0	2	37600	1700	GEN
21	0	TpCL_02	1247	Human	Fresh	0	0	1	36300	0	GEN
22	0	TpCL_02	1247	Human	Fresh	0	0	2	39200	0	GEN
23	0	K16P1_End	16END	Chicken	Fresh	0	0	1	236000	128000	GEN
24	0	K16P1_End	16END	Chicken	Fresh	0	0	2	234000	126000	GEN
25	0	K19P1_90	1990	Chicken	Fresh	0	0	1	4060000	1640000	GEN
26	0	K19P1_90	1990	Chicken	Fresh	0	0	2	4200000	1550000	GEN
27	0	K19P1_EndC	19EC	Chicken	Fresh	0	0	1	978000	17000	GEN
28	0	K19P1_EndC	19EC	Chicken	Fresh	0	0	2	996000	8000	GEN
29	0	K22P1_EndC	22EC	Chicken	Fresh	0	0	1	700000	370000	GEN
30	0	K22P1_EndC	22EC	Chicken	Fresh	0	0	2	590000	260000	GEN
31	0	K24P1_60	2460	Chicken	Fresh	0	0	1	5000000	2720000	GEN
32	0	K24P1_60	2460	Chicken	Fresh	0	0	2	4980000	2340000	GEN
33	0	K24P1_60C	2460C	Chicken	Fresh	0	0	1	1600000	35000	GEN
34	0	K24P1_60C	2460C	Chicken	Fresh	0	0	2	1530000	13000	GEN
35	0	K25P1_60	2560	Chicken	Fresh	0	0	1	17200000	3620000	GEN
36	0	K25P1_60	2560	Chicken	Fresh	0	0	2	16900000	3490000	GEN
37	0	K25P1_60C	2560C	Chicken	Fresh	0	0	1	646000	72000	GEN
38	0	K25P1_60C	2560C	Chicken	Fresh	0	0	2	606000	55000	GEN
39	0	K26P1_30	2630	Chicken	Fresh	0	0	1	7780000	156000	GEN
40	0	K26P1_30	2630	Chicken	Fresh	0	0	2	8000000	143000	GEN
41	0	K26P1_30C	2630C	Chicken	Fresh	0	0	1	70000000	1240000	GEN
42	0	K26P1_30C	2630C	Chicken	Fresh	0	0	2	70000000	1000000	GEN
423	0	LVU_07	1206	Human	Fresh	0	0	1	850000	0	CIP
424	0	LVU_07	1206	Human	Fresh	0	0	2	860000	0	CIP
425	0	LVO_03	1210	Human	Fresh	0	0	1	285000	1000	CIP
426	0	LVO_03	1210	Human	Fresh	0	0	2	358000	0	CIP
427	0	TH_01	1214	Human	Fresh	0	0	1	40500	21600	CIP
428	0	TH_01	1214	Human	Fresh	0	0	2	37000	20600	CIP
429	0	TH_02	1215	Human	Fresh	0	0	1	976000	11000	CIP
430	0	TH_02	1215	Human	Fresh	0	0	2	944000	30000	CIP
431	0	TH_03	1216	Human	Fresh	0	0	1	406000	21000	CIP
432	0	TH_03	1216	Human	Fresh	0	0	2	390000	10600	CIP
433	0	HN_02	1222	Human	Fresh	0	0	2	1434000	10000	CIP
434	0	HN_02	1222	Human	Fresh	0	0	1	1358000	16000	CIP
435	0	TN_03	1227	Human	Fresh	0	0	1	1744000	0	CIP
436	0	TN_03	1227	Human	Fresh	0	0	2	1720000	0	CIP
437	0	TN_04	1228	Human	Fresh	0	0	1	332000	13600	CIP
438	0	TN_04	1228	Human	Fresh	0	0	2	302000	12200	CIP
439	0	TM-TB_01	1229	Human	Fresh	0	0	1	52000	26000	CIP
440	0	TM-TB_01	1229	Human	Fresh	0	0	2	48000	16000	CIP
441	0	TM-TB_03	1231	Human	Fresh	0	0	1	36200	6700	CIP
442	0	TM-TB_03	1231	Human	Fresh	0	0	2	37600	6300	CIP
443	0	TpCL_02	1247	Human	Fresh	0	0	1	36300	0	CIP
444	0	TpCL_02	1247	Human	Fresh	0	0	2	39200	0	CIP
445	0	K16P1_End	16END	Chicken	Fresh	0	0	1	236000	15000	CIP
446	0	K16P1_End	16END	Chicken	Fresh	0	0	2	234000	21000	CIP
447	0	K19P1_90	1990	Chicken	Fresh	0	0	1	4060000	970000	CIP
448	0	K19P1_90	1990	Chicken	Fresh	0	0	2	4200000	990000	CIP
449	0	K19P1_EndC	19EC	Chicken	Fresh	0	0	1	978000	0	CIP
450	0	K19P1_EndC	19EC	Chicken	Fresh	0	0	2	996000	0	CIP
451	0	K22P1_EndC	22EC	Chicken	Fresh	0	0	1	700000	22000	CIP
452	0	K22P1_EndC	22EC	Chicken	Fresh	0	0	2	590000	21000	CIP
453	0	K24P1_60	2460	Chicken	Fresh	0	0	1	5000000	2370000	CIP
454	0	K24P1_60	2460	Chicken	Fresh	0	0	2	4980000	2370000	CIP
455	0	K24P1_60C	2460C	Chicken	Fresh	0	0	1	1600000	9000	CIP
456	0	K24P1_60C	2460C	Chicken	Fresh	0	0	2	1530000	8000	CIP
457	0	K25P1_60	2560	Chicken	Fresh	0	0	1	17200000	2630000	CIP
458	0	K25P1_60	2560	Chicken	Fresh	0	0	2	16900000	2400000	CIP
459	0	K25P1_60C	2560C	Chicken	Fresh	0	0	1	646000	11000	CIP
460	0	K25P1_60C	2560C	Chicken	Fresh	0	0	2	606000	15000	CIP
461	0	K26P1_30	2630	Chicken	Fresh	0	0	1	7780000	99000	CIP
462	0	K26P1_30	2630	Chicken	Fresh	0	0	2	8000000	92000	CIP
463	0	K26P1_30C	2630C	Chicken	Fresh	0	0	1	70000000	6660000	CIP
464	0	K26P1_30C	2630C	Chicken	Fresh	0	0	2	70000000	6460000	CIP
423	0	LVU_07	1206	Human	Fresh	0	0	1	850000	10000	DOX
424	0	LVU_07	1206	Human	Fresh	0	0	2	860000	40000	DOX
425	0	LVO_03	1210	Human	Fresh	0	0	1	285000	71000	DOX
426	0	LVO_03	1210	Human	Fresh	0	0	2	358000	34000	DOX
427	0	TH_01	1214	Human	Fresh	0	0	1	40500	600	DOX
428	0	TH_01	1214	Human	Fresh	0	0	2	37000	400	DOX
429	0	TH_02	1215	Human	Fresh	0	0	1	976000	180000	DOX
430	0	TH_02	1215	Human	Fresh	0	0	2	944000	166000	DOX
431	0	TH_03	1216	Human	Fresh	0	0	1	406000	100	DOX
432	0	TH_03	1216	Human	Fresh	0	0	2	390000	600	DOX
433	0	HN_02	1222	Human	Fresh	0	0	2	1434000	36000	DOX
434	0	HN_02	1222	Human	Fresh	0	0	1	1358000	37000	DOX
435	0	TN_03	1227	Human	Fresh	0	0	1	1744000	106000	DOX
436	0	TN_03	1227	Human	Fresh	0	0	2	1720000	128000	DOX
437	0	TN_04	1228	Human	Fresh	0	0	1	332000	15700	DOX
438	0	TN_04	1228	Human	Fresh	0	0	2	302000	15900	DOX
439	0	TM-TB_01	1229	Human	Fresh	0	0	1	52000	20000	DOX
440	0	TM-TB_01	1229	Human	Fresh	0	0	2	48000	16000	DOX
441	0	TM-TB_03	1231	Human	Fresh	0	0	1	36200	1900	DOX
442	0	TM-TB_03	1231	Human	Fresh	0	0	2	37600	1300	DOX
443	0	TpCL_02	1247	Human	Fresh	0	0	1	36300	0	DOX
444	0	TpCL_02	1247	Human	Fresh	0	0	2	39200	100	DOX
445	0	K16P1_End	16END	Chicken	Fresh	0	0	1	236000	65000	DOX
446	0	K16P1_End	16END	Chicken	Fresh	0	0	2	234000	109000	DOX
447	0	K19P1_90	1990	Chicken	Fresh	0	0	1	4060000	1810000	DOX
448	0	K19P1_90	1990	Chicken	Fresh	0	0	2	4200000	1800000	DOX
449	0	K19P1_EndC	19EC	Chicken	Fresh	0	0	1	978000	110000	DOX
450	0	K19P1_EndC	19EC	Chicken	Fresh	0	0	2	996000	118000	DOX
451	0	K22P1_EndC	22EC	Chicken	Fresh	0	0	1	700000	230000	DOX
452	0	K22P1_EndC	22EC	Chicken	Fresh	0	0	2	590000	240000	DOX
453	0	K24P1_60	2460	Chicken	Fresh	0	0	1	5000000	1060000	DOX
454	0	K24P1_60	2460	Chicken	Fresh	0	0	2	4980000	1460000	DOX
455	0	K24P1_60C	2460C	Chicken	Fresh	0	0	1	1600000	12000	DOX
456	0	K24P1_60C	2460C	Chicken	Fresh	0	0	2	1530000	35000	DOX
457	0	K25P1_60	2560	Chicken	Fresh	0	0	1	17200000	3100000	DOX
458	0	K25P1_60	2560	Chicken	Fresh	0	0	2	16900000	3210000	DOX
459	0	K25P1_60C	2560C	Chicken	Fresh	0	0	1	646000	4000	DOX
460	0	K25P1_60C	2560C	Chicken	Fresh	0	0	2	606000	0	DOX
461	0	K26P1_30	2630	Chicken	Fresh	0	0	1	7780000	1140000	DOX
462	0	K26P1_30	2630	Chicken	Fresh	0	0	2	8000000	900000	DOX
463	0	K26P1_30C	2630C	Chicken	Fresh	0	0	1	70000000	8200000	DOX
464	0	K26P1_30C	2630C	Chicken	Fresh	0	0	2	70000000	5600000	DOX
423	0	LVU_07	1206	Human	Fresh	0	0	1	850000	0	ENR
424	0	LVU_07	1206	Human	Fresh	0	0	2	860000	0	ENR
425	0	LVO_03	1210	Human	Fresh	0	0	1	285000	11000	ENR
426	0	LVO_03	1210	Human	Fresh	0	0	2	358000	4000	ENR
427	0	TH_01	1214	Human	Fresh	0	0	1	40500	26600	ENR
428	0	TH_01	1214	Human	Fresh	0	0	2	37000	22600	ENR
429	0	TH_02	1215	Human	Fresh	0	0	1	976000	9000	ENR
430	0	TH_02	1215	Human	Fresh	0	0	2	944000	2000	ENR
431	0	TH_03	1216	Human	Fresh	0	0	1	406000	31900	ENR
432	0	TH_03	1216	Human	Fresh	0	0	2	390000	35500	ENR
433	0	HN_02	1222	Human	Fresh	0	0	2	1434000	8000	ENR
434	0	HN_02	1222	Human	Fresh	0	0	1	1358000	15000	ENR
435	0	TN_03	1227	Human	Fresh	0	0	1	1744000	0	ENR
436	0	TN_03	1227	Human	Fresh	0	0	2	1720000	0	ENR
437	0	TN_04	1228	Human	Fresh	0	0	1	332000	19700	ENR
438	0	TN_04	1228	Human	Fresh	0	0	2	302000	16400	ENR
439	0	TM-TB_01	1229	Human	Fresh	0	0	1	52000	22000	ENR
440	0	TM-TB_01	1229	Human	Fresh	0	0	2	48000	20000	ENR
441	0	TM-TB_03	1231	Human	Fresh	0	0	1	36200	5000	ENR
442	0	TM-TB_03	1231	Human	Fresh	0	0	2	37600	6000	ENR
443	0	TpCL_02	1247	Human	Fresh	0	0	1	36300	0	ENR
444	0	TpCL_02	1247	Human	Fresh	0	0	2	39200	0	ENR
445	0	K16P1_End	16END	Chicken	Fresh	0	0	1	236000	108000	ENR
446	0	K16P1_End	16END	Chicken	Fresh	0	0	2	234000	102000	ENR
447	0	K19P1_90	1990	Chicken	Fresh	0	0	1	4060000	1720000	ENR
448	0	K19P1_90	1990	Chicken	Fresh	0	0	2	4200000	1900000	ENR
449	0	K19P1_EndC	19EC	Chicken	Fresh	0	0	1	978000	12000	ENR
450	0	K19P1_EndC	19EC	Chicken	Fresh	0	0	2	996000	5000	ENR
451	0	K22P1_EndC	22EC	Chicken	Fresh	0	0	1	700000	21000	ENR
452	0	K22P1_EndC	22EC	Chicken	Fresh	0	0	2	590000	22000	ENR
453	0	K24P1_60	2460	Chicken	Fresh	0	0	1	5000000	2940000	ENR
454	0	K24P1_60	2460	Chicken	Fresh	0	0	2	4980000	2910000	ENR
455	0	K24P1_60C	2460C	Chicken	Fresh	0	0	1	1600000	16000	ENR
456	0	K24P1_60C	2460C	Chicken	Fresh	0	0	2	1530000	7000	ENR
457	0	K25P1_60	2560	Chicken	Fresh	0	0	1	17200000	3740000	ENR
458	0	K25P1_60	2560	Chicken	Fresh	0	0	2	16900000	3900000	ENR
459	0	K25P1_60C	2560C	Chicken	Fresh	0	0	1	646000	14000	ENR
460	0	K25P1_60C	2560C	Chicken	Fresh	0	0	2	606000	8000	ENR
461	0	K26P1_30	2630	Chicken	Fresh	0	0	1	7780000	263000	ENR
462	0	K26P1_30	2630	Chicken	Fresh	0	0	2	8000000	252000	ENR
463	0	K26P1_30C	2630C	Chicken	Fresh	0	0	1	70000000	6930000	ENR
464	0	K26P1_30C	2630C	Chicken	Fresh	0	0	2	70000000	6520000	ENR
423	0	LVU_07	1206	Human	Fresh	0	0	1	850000	50000	FFN
424	0	LVU_07	1206	Human	Fresh	0	0	2	860000	40000	FFN
425	0	LVO_03	1210	Human	Fresh	0	0	1	285000	20000	FFN
426	0	LVO_03	1210	Human	Fresh	0	0	2	358000	16000	FFN
427	0	TH_01	1214	Human	Fresh	0	0	1	40500	2800	FFN
428	0	TH_01	1214	Human	Fresh	0	0	2	37000	2000	FFN
429	0	TH_02	1215	Human	Fresh	0	0	1	976000	14000	FFN
430	0	TH_02	1215	Human	Fresh	0	0	2	944000	23000	FFN
431	0	TH_03	1216	Human	Fresh	0	0	1	406000	30100	FFN
432	0	TH_03	1216	Human	Fresh	0	0	2	390000	29500	FFN
433	0	HN_02	1222	Human	Fresh	0	0	2	1434000	142000	FFN
434	0	HN_02	1222	Human	Fresh	0	0	1	1358000	156000	FFN
435	0	TN_03	1227	Human	Fresh	0	0	1	1744000	1246000	FFN
436	0	TN_03	1227	Human	Fresh	0	0	2	1720000	1300000	FFN
437	0	TN_04	1228	Human	Fresh	0	0	1	332000	179000	FFN
438	0	TN_04	1228	Human	Fresh	0	0	2	302000	161000	FFN
439	0	TM-TB_01	1229	Human	Fresh	0	0	1	52000	8000	FFN
440	0	TM-TB_01	1229	Human	Fresh	0	0	2	48000	8000	FFN
441	0	TM-TB_03	1231	Human	Fresh	0	0	1	36200	5000	FFN
442	0	TM-TB_03	1231	Human	Fresh	0	0	2	37600	3900	FFN
443	0	TpCL_02	1247	Human	Fresh	0	0	1	36300	100	FFN
444	0	TpCL_02	1247	Human	Fresh	0	0	2	39200	100	FFN
445	0	K16P1_End	16END	Chicken	Fresh	0	0	1	236000	137000	FFN
446	0	K16P1_End	16END	Chicken	Fresh	0	0	2	234000	150000	FFN
[truncated: 102 more rows]

## Sheet: Table S2
Table S2: The parameters and coefficients of models investigate the effects of storage duration and temperature on the change of phenotypic AMR
Host	Antimicrobial	Intercept (SE) (baseline= fresh)	-20 °C	-80°C
			(per 100 days)	(per 100 days)
Human	Ciprofloxacin	-7.52 (2.17)	-0.052	-0.099
	Enrofloxacin	-7.10 (1.76)	-0.062	-0.233
	Doxycycline	-3.11 (0.49)	-0.136	-0.46
	Gentamicin	-6.15 (1.61)	0.293	-0.121
	Florfenicol	-2.57 (0.50)	-0.181	-0.083
Chicken	Ciprofloxacin	-3.25 (0.37)	-0.951	-0.386
	Enrofloxacin	-2.66 (0.35)	-0.531	-0.171
	Doxycycline	-1.58 (0.15)	-0.62	-0.34
	Gentamicin	-2.30 (0.41)	-0.623	-0.262
	Florfenicol	-0.88 (0.23)	-0.533	-0.174
SE=Standard error
